# Supplementary material for: Scheffersomyces stipitis: a comparative systems biology study with the Crabtree positive yeast Saccharomyces cerevisiae
Source: Microb Cell Fact. 2012 Oct 9;11:136. doi: 10.1186/1475-2859-11-136 (PMC3528450; doi:10.1186/1475-2859-11-136)
Supplement: Additional file 1 — The orthologous family analysis result from OrthoMCL software. [file 1475-2859-11-136-S1.txt]

ORTHOMCL0(97 genes,2 taxa):	PICST_14352.p01(PS) PICST_30978.p01(PS) PICST_30979.p01(PS) PICST_32086.p01(PS) PICST_33302.p01(PS) PICST_33305.p01(PS) PICST_33721.p01(PS) PICST_91563.p01(PS) YAR009C(SC) YAR010C(SC) YBL005W-A(SC) YBL005W-B(SC) YBL100W-A(SC) YBL100W-B(SC) YBR012W-A(SC) YBR012W-B(SC) YCL019W(SC) YCL020W(SC) YCL074W(SC) YDR034C-C(SC) YDR034C-D(SC) YDR098C-A(SC) YDR098C-B(SC) YDR170W-A(SC) YDR210C-C(SC) YDR210C-D(S…
ORTHOMCL1(34 genes,1 taxa):	YBL111C(SC) YBL112C(SC) YBL113C(SC) YDR545W(SC) YEL075C(SC) YEL076C(SC) YEL076C-A(SC) YEL077C(SC) YER189W(SC) YER190W(SC) YFL064C(SC) YFL065C(SC) YFL066C(SC) YGR296W(SC) YHL049C(SC) YHL050C(SC) YHR218W(SC) YHR218W-A(SC) YHR219W(SC) YIL177C(SC) YJL225C(SC) YLL066C(SC) YLL067C(SC) YLR462W(SC) YLR464W(SC) YLR466W(SC) YLR467W(SC) YML133C(SC) YNL339C(SC) YOR396W(SC) YPL283C(SC) YPR202W(SC) YPR203W(SC)…
ORTHOMCL2(33 genes,2 taxa):	PICST_28797.p01(PS) PICST_68488.p01(PS) YAL068C(SC) YAR020C(SC) YBL108C-A(SC) YBR067C(SC) YBR301W(SC) YCR104W(SC) YDR542W(SC) YEL049W(SC) YER011W(SC) YFL020C(SC) YGL261C(SC) YGR294W(SC) YHL046C(SC) YIL011W(SC) YIL176C(SC) YIR041W(SC) YJL223C(SC) YJR150C(SC) YJR151C(SC) YKL224C(SC) YLL025W(SC) YLL064C(SC) YLR037C(SC) YLR461W(SC) YMR325W(SC) YNR076W(SC) YOL161C(SC) YOR009W(SC) YOR010C(SC) YOR394W(S…
ORTHOMCL3(21 genes,2 taxa):	PICST_27983.p01(PS) PICST_27984.p01(PS) PICST_64741.p01(PS) PICST_66414.p01(PS) YDL245C(SC) YDR342C(SC) YDR343C(SC) YDR345C(SC) YEL069C(SC) YFL011W(SC) YHR092C(SC) YHR094C(SC) YHR096C(SC) YIL170W(SC) YJL214W(SC) YJL219W(SC) YJR158W(SC) YLR081W(SC) YMR011W(SC) YNR072W(SC) YOL156W(SC)
ORTHOMCL4(19 genes,1 taxa):	YBL113W-A(SC) YDR545C-A(SC) YEL077W-A(SC) YER190C-B(SC) YFL068W(SC) YGR296C-B(SC) YHL050W-A(SC) YHR219C-A(SC) YIL177W-A(SC) YJL225W-A(SC) YLL066W-A(SC) YLL067W-A(SC) YLR466C-A(SC) YLR467C-A(SC) YML133W-B(SC) YNL339W-B(SC) YOR396C-A(SC) YPL283W-B(SC) YPR204C-A(SC)
ORTHOMCL5(19 genes,1 taxa):	PICST_17369.p01(PS) PICST_17474.p01(PS) PICST_17616.p01(PS) PICST_31095.p01(PS) PICST_3255.p01(PS) PICST_33215.p01(PS) PICST_3402.p01(PS) PICST_3529.p01(PS) PICST_43205.p01(PS) PICST_50059.p01(PS) PICST_50278.p01(PS) PICST_61722.p01(PS) PICST_64492.p01(PS) PICST_68232.p01(PS) PICST_75853.p01(PS) PICST_78232.p01(PS) PICST_79414.p01(PS) PICST_79415.p01(PS) PICST_91284.p01(PS)
ORTHOMCL6(17 genes,2 taxa):	PICST_28139.p01(PS) PICST_28618.p01(PS) PICST_28851.p01(PS) PICST_29712.p01(PS) PICST_30164.p01(PS) PICST_31232.p01(PS) PICST_32113.p01(PS) PICST_32384.p01(PS) PICST_33080.p01(PS) PICST_33381.p01(PS) PICST_33409.p01(PS) PICST_33703.p01(PS) PICST_66419.p01(PS) PICST_66897.p01(PS) PICST_67610.p01(PS) PICST_68450.p01(PS) YHR180C-B(SC)
ORTHOMCL7(16 genes,1 taxa):	YBR302C(SC) YCR102W-A(SC) YDL248W(SC) YFL062W(SC) YGL263W(SC) YGR295C(SC) YHL042W(SC) YHL043W(SC) YHL048W(SC) YIR043C(SC) YIR044C(SC) YJR161C(SC) YKL219W(SC) YML132W(SC) YNL336W(SC) YNR075W(SC)
ORTHOMCL8(14 genes,2 taxa):	PICST_28000.p01(PS) PICST_29444.p01(PS) PICST_30770.p01(PS) PICST_31115.p01(PS) PICST_53992.p01(PS) PICST_56468.p01(PS) PICST_56968.p01(PS) PICST_76670.p01(PS) PICST_81861.p01(PS) PICST_82123.p01(PS) PICST_88209.p01(PS) PICST_935.p01(PS) YKR064W(SC) YLR256W(SC)
ORTHOMCL9(13 genes,1 taxa):	YAL068W-A(SC) YDR543C(SC) YEL074W(SC) YER188C-A(SC) YFL063W(SC) YJR162C(SC) YKL225W(SC) YLL065W(SC) YMR326C(SC) YNL337W(SC) YNR077C(SC) YOL166W-A(SC) YOR394C-A(SC)
ORTHOMCL10(13 genes,2 taxa):	PICST_41766.p01(PS) PICST_57529.p01(PS) PICST_59143.p01(PS) PICST_77736.p01(PS) PICST_85570.p01(PS) YDR011W(SC) YDR406W(SC) YIL013C(SC) YNR070W(SC) YOR011W(SC) YOR153W(SC) YOR328W(SC) YPL058C(SC)
ORTHOMCL11(12 genes,1 taxa):	YAL067W-A(SC) YBL108W(SC) YGL260W(SC) YHL045W(SC) YIL174W(SC) YIL175W(SC) YIR040C(SC) YJL222W-A(SC) YJL222W-B(SC) YKL223W(SC) YMR324C(SC) YNR075C-A(SC)
ORTHOMCL12(12 genes,2 taxa):	PICST_29292.p01(PS) PICST_42120.p01(PS) PICST_60352.p01(PS) PICST_62666.p01(PS) PICST_78743.p01(PS) YBR299W(SC) YGR287C(SC) YGR292W(SC) YIL172C(SC) YJL216C(SC) YJL221C(SC) YOL157C(SC)
ORTHOMCL13(11 genes,2 taxa):	PICST_69996.p01(PS) PICST_79362.p01(PS) PICST_80761.p01(PS) PICST_84662.p01(PS) YAL005C(SC) YBL075C(SC) YDL229W(SC) YER103W(SC) YJL034W(SC) YLL024C(SC) YNL209W(SC)
ORTHOMCL14(11 genes,2 taxa):	PICST_31316.p01(PS) PICST_31957.p01(PS) PICST_31958.p01(PS) PICST_43720.p01(PS) PICST_44456.p01(PS) PICST_44613.p01(PS) PICST_44614.p01(PS) PICST_55621.p01(PS) PICST_89722.p01(PS) YHR179W(SC) YPL171C(SC)
ORTHOMCL15(11 genes,2 taxa):	PICST_30251.p01(PS) PICST_32401.p01(PS) PICST_36940.p01(PS) PICST_54822.p01(PS) PICST_69625.p01(PS) PICST_70510.p01(PS) YDR135C(SC) YHL035C(SC) YKR103W(SC) YLL015W(SC) YLL048C(SC)
ORTHOMCL16(11 genes,1 taxa):	PICST_27987.p01(PS) PICST_27988.p01(PS) PICST_27989.p01(PS) PICST_31130.p01(PS) PICST_31131.p01(PS) PICST_31132.p01(PS) PICST_33212.p01(PS) PICST_33214.p01(PS) PICST_33612.p01(PS) PICST_66748.p01(PS) PICST_67724.p01(PS)
ORTHOMCL17(11 genes,1 taxa):	PICST_11314.p01(PS) PICST_29041.p01(PS) PICST_29297.p01(PS) PICST_30035.p01(PS) PICST_31830.p01(PS) PICST_33078.p01(PS) PICST_35662.p01(PS) PICST_38981.p01(PS) PICST_54022.p01(PS) PICST_57768.p01(PS) PICST_80517.p01(PS)
ORTHOMCL18(10 genes,1 taxa):	YAR023C(SC) YAR027W(SC) YAR028W(SC) YAR029W(SC) YAR031W(SC) YAR033W(SC) YCR007C(SC) YGL051W(SC) YGL053W(SC) YHL044W(SC)
ORTHOMCL19(10 genes,2 taxa):	PICST_40289.p01(PS) PICST_42867.p01(PS) PICST_51088.p01(PS) PICST_51834.p01(PS) PICST_52484.p01(PS) YKL220C(SC) YLL051C(SC) YNR060W(SC) YOR381W(SC) YOR384W(SC)
ORTHOMCL20(10 genes,2 taxa):	PICST_31841.p01(PS) YAL063C(SC) YAL064C-A(SC) YAL065C(SC) YAR050W(SC) YAR062W(SC) YFL051C(SC) YHR211W(SC) YHR213W(SC) YKR102W(SC)
ORTHOMCL21(10 genes,2 taxa):	PICST_30713.p01(PS) PICST_30762.p01(PS) PICST_32630.p01(PS) PICST_35459.p01(PS) PICST_39239.p01(PS) PICST_57784.p01(PS) PICST_61034.p01(PS) PICST_82620.p01(PS) YJR061W(SC) YKL201C(SC)
ORTHOMCL22(10 genes,1 taxa):	PICST_30188.p01(PS) PICST_31367.p01(PS) PICST_32266.p01(PS) PICST_45145.p01(PS) PICST_51290.p01(PS) PICST_53825.p01(PS) PICST_55466.p01(PS) PICST_58858.p01(PS) PICST_73033.p01(PS) PICST_75433.p01(PS)
ORTHOMCL23(9 genes,1 taxa):	PICST_28339.p01(PS) PICST_28340.p01(PS) PICST_28415.p01(PS) PICST_29216.p01(PS) PICST_29268.p01(PS) PICST_29269.p01(PS) PICST_31744.p01(PS) PICST_31745.p01(PS) PICST_31980.p01(PS)
ORTHOMCL24(9 genes,2 taxa):	PICST_17775.p01(PS) PICST_3849.p01(PS) PICST_62249.p01(PS) PICST_63238.p01(PS) PICST_89671.p01(PS) YBR297W(SC) YFL052W(SC) YGR288W(SC) YPR196W(SC)
ORTHOMCL25(8 genes,1 taxa):	YCR018C-A(SC) YDR034C-A(SC) YDR366C(SC) YLR334C(SC) YMR046W-A(SC) YOL013W-B(SC) YOL106W(SC) YPR002C-A(SC)
ORTHOMCL26(8 genes,2 taxa):	PICST_46121.p01(PS) PICST_46975.p01(PS) PICST_61096.p01(PS) YAR071W(SC) YBR092C(SC) YBR093C(SC) YDL024C(SC) YHR215W(SC)
ORTHOMCL27(8 genes,2 taxa):	PICST_29639.p01(PS) PICST_31838.p01(PS) PICST_47584.p01(PS) PICST_48369.p01(PS) YBR298C(SC) YDL247W(SC) YGR289C(SC) YJR160C(SC)
ORTHOMCL28(8 genes,1 taxa):	PICST_28004.p01(PS) PICST_29964.p01(PS) PICST_30119.p01(PS) PICST_31696.p01(PS) PICST_32753.p01(PS) PICST_33431.p01(PS) PICST_66379.p01(PS) PICST_68519.p01(PS)
ORTHOMCL29(8 genes,1 taxa):	PICST_1541.p01(PS) PICST_34123.p01(PS) PICST_37797.p01(PS) PICST_41452.p01(PS) PICST_51227.p01(PS) PICST_61725.p01(PS) PICST_65767.p01(PS) PICST_77156.p01(PS)
ORTHOMCL30(7 genes,1 taxa):	YCR107W(SC) YDL243C(SC) YFL056C(SC) YFL057C(SC) YJR155W(SC) YNL331C(SC) YOL165C(SC)
ORTHOMCL31(7 genes,1 taxa):	Q0045(SC) Q0050(SC) Q0055(SC) Q0060(SC) Q0065(SC) Q0070(SC) Q0075(SC)
ORTHOMCL32(7 genes,2 taxa):	PICST_68459.p01(PS) YDR144C(SC) YGL259W(SC) YIL015W(SC) YIR039C(SC) YLR120C(SC) YLR121C(SC)
ORTHOMCL33(7 genes,2 taxa):	PICST_41315.p01(PS) PICST_52586.p01(PS) PICST_82608.p01(PS) YER001W(SC) YGL257C(SC) YIL014W(SC) YNR059W(SC)
ORTHOMCL34(7 genes,1 taxa):	PICST_35590.p01(PS) PICST_37142.p01(PS) PICST_49761.p01(PS) PICST_56580.p01(PS) PICST_56638.p01(PS) PICST_58031.p01(PS) PICST_63000.p01(PS)
ORTHOMCL35(7 genes,1 taxa):	PICST_32463.p01(PS) PICST_34974.p01(PS) PICST_39216.p01(PS) PICST_42452.p01(PS) PICST_49223.p01(PS) PICST_56762.p01(PS) PICST_58065.p01(PS)
ORTHOMCL36(7 genes,1 taxa):	PICST_31135.p01(PS) PICST_38255.p01(PS) PICST_43336.p01(PS) PICST_50944.p01(PS) PICST_61314.p01(PS) PICST_65696.p01(PS) PICST_86346.p01(PS)
ORTHOMCL37(7 genes,1 taxa):	PICST_30771.p01(PS) PICST_32634.p01(PS) PICST_33428.p01(PS) PICST_33429.p01(PS) PICST_52044.p01(PS) PICST_60980.p01(PS) PICST_65867.p01(PS)
ORTHOMCL38(7 genes,2 taxa):	PICST_29079.p01(PS) PICST_31312.p01(PS) PICST_34588.p01(PS) PICST_45137.p01(PS) PICST_88760.p01(PS) YCR105W(SC) YMR318C(SC)
ORTHOMCL39(6 genes,1 taxa):	YER190C-A(SC) YFL067W(SC) YGR296C-A(SC) YML133W-A(SC) YNL339W-A(SC) YPL283W-A(SC)
ORTHOMCL40(6 genes,1 taxa):	Q0105(SC) Q0110(SC) Q0115(SC) Q0120(SC) Q0160(SC) Q0255(SC)
ORTHOMCL41(6 genes,2 taxa):	PICST_89811.p01(PS) YBR068C(SC) YBR069C(SC) YCL025C(SC) YDR046C(SC) YDR508C(SC)
ORTHOMCL42(6 genes,2 taxa):	PICST_76518.p01(PS) PICST_85794.p01(PS) PICST_87252.p01(PS) YGR192C(SC) YJL052W(SC) YJR009C(SC)
ORTHOMCL43(6 genes,2 taxa):	PICST_70720.p01(PS) YGR254W(SC) YHR174W(SC) YMR323W(SC) YOR393W(SC) YPL281C(SC)
ORTHOMCL44(6 genes,2 taxa):	PICST_48846.p01(PS) PICST_69971.p01(PS) PICST_82807.p01(PS) YMR006C(SC) YMR008C(SC) YOL011W(SC)
ORTHOMCL45(6 genes,2 taxa):	PICST_38184.p01(PS) PICST_67249.p01(PS) PICST_86938.p01(PS) YGR032W(SC) YLR342W(SC) YMR306W(SC)
ORTHOMCL46(6 genes,2 taxa):	PICST_35069.p01(PS) PICST_49655.p01(PS) PICST_55002.p01(PS) PICST_58181.p01(PS) PICST_89450.p01(PS) YER015W(SC)
ORTHOMCL47(6 genes,2 taxa):	PICST_33930.p01(PS) PICST_33997.p01(PS) PICST_34802.p01(PS) PICST_46242.p01(PS) PICST_65827.p01(PS) YIL166C(SC)
ORTHOMCL48(6 genes,2 taxa):	PICST_33561.p01(PS) PICST_81178.p01(PS) PICST_85147.p01(PS) YAL026C(SC) YDR093W(SC) YER166W(SC)
ORTHOMCL49(6 genes,2 taxa):	PICST_31613.p01(PS) PICST_37376.p01(PS) PICST_37697.p01(PS) PICST_38391.p01(PS) PICST_47116.p01(PS) YPL088W(SC)
ORTHOMCL50(6 genes,2 taxa):	PICST_31037.p01(PS) PICST_50085.p01(PS) PICST_57741.p01(PS) PICST_63741.p01(PS) PICST_86389.p01(PS) YPR194C(SC)
ORTHOMCL51(6 genes,2 taxa):	PICST_27980.p01(PS) PICST_68558.p01(PS) YBR145W(SC) YMR083W(SC) YMR303C(SC) YOL086C(SC)
ORTHOMCL52(5 genes,1 taxa):	YLR156W(SC) YLR157W-D(SC) YLR157W-E(SC) YLR159W(SC) YLR161W(SC)
ORTHOMCL53(5 genes,1 taxa):	YGR109W-A(SC) YGR109W-B(SC) YIL080W(SC) YIL082W(SC) YIL082W-A(SC)
ORTHOMCL54(5 genes,1 taxa):	YBL107W-A(SC) YER138W-A(SC) YHR145C(SC) YIL060W(SC) YOR192C-C(SC)
ORTHOMCL55(5 genes,2 taxa):	PICST_83025.p01(PS) YBL068W-A(SC) YBL069W(SC) YER101C(SC) YMR152W(SC)
ORTHOMCL56(5 genes,2 taxa):	PICST_78689.p01(PS) PICST_87680.p01(PS) YEL030W(SC) YJR045C(SC) YLR369W(SC)
ORTHOMCL57(5 genes,2 taxa):	PICST_77439.p01(PS) YCL073C(SC) YHL040C(SC) YHL047C(SC) YKR106W(SC)
ORTHOMCL58(5 genes,2 taxa):	PICST_73371.p01(PS) PICST_74899.p01(PS) YDR038C(SC) YDR039C(SC) YDR040C(SC)
ORTHOMCL59(5 genes,2 taxa):	PICST_72153.p01(PS) YDR541C(SC) YGL039W(SC) YGL157W(SC) YOL151W(SC)
ORTHOMCL60(5 genes,2 taxa):	PICST_65804.p01(PS) YAR073W(SC) YHR216W(SC) YLR432W(SC) YML056C(SC)
ORTHOMCL61(5 genes,2 taxa):	PICST_64926.p01(PS) PICST_86443.p01(PS) YGR087C(SC) YLR044C(SC) YLR134W(SC)
ORTHOMCL62(5 genes,2 taxa):	PICST_60552.p01(PS) YCL069W(SC) YGR224W(SC) YKR105C(SC) YPR198W(SC)
ORTHOMCL63(5 genes,2 taxa):	PICST_59509.p01(PS) YDR533C(SC) YMR322C(SC) YOR391C(SC) YPL280W(SC)
ORTHOMCL64(5 genes,2 taxa):	PICST_53535.p01(PS) YBL017C(SC) YIL173W(SC) YJL222W(SC) YNR065C(SC)
ORTHOMCL65(5 genes,2 taxa):	PICST_53466.p01(PS) PICST_70572.p01(PS) YAL023C(SC) YGR199W(SC) YOR321W(SC)
ORTHOMCL66(5 genes,2 taxa):	PICST_53101.p01(PS) PICST_58217.p01(PS) PICST_59685.p01(PS) PICST_63750.p01(PS) YBR008C(SC)
ORTHOMCL67(5 genes,2 taxa):	PICST_49558.p01(PS) PICST_61648.p01(PS) PICST_63545.p01(PS) PICST_78790.p01(PS) YDR072C(SC)
ORTHOMCL68(5 genes,2 taxa):	PICST_48631.p01(PS) PICST_55633.p01(PS) PICST_61406.p01(PS) YGR197C(SC) YJR015W(SC)
ORTHOMCL69(5 genes,2 taxa):	PICST_47832.p01(PS) PICST_48268.p01(PS) PICST_86089.p01(PS) PICST_88820.p01(PS) YDR242W(SC)
ORTHOMCL70(5 genes,2 taxa):	PICST_47641.p01(PS) PICST_79035.p01(PS) YJL078C(SC) YJL079C(SC) YKR013W(SC)
ORTHOMCL71(5 genes,2 taxa):	PICST_45104.p01(PS) PICST_85436.p01(PS) YBL030C(SC) YBR085W(SC) YMR056C(SC)
ORTHOMCL72(5 genes,1 taxa):	PICST_44609.p01(PS) PICST_45074.p01(PS) PICST_50783.p01(PS) PICST_52210.p01(PS) PICST_64387.p01(PS)
ORTHOMCL73(5 genes,2 taxa):	PICST_40574.p01(PS) PICST_49071.p01(PS) PICST_60398.p01(PS) PICST_77740.p01(PS) YGR281W(SC)
ORTHOMCL74(5 genes,2 taxa):	PICST_35989.p01(PS) YJL159W(SC) YJL160C(SC) YKL163W(SC) YKL164C(SC)
ORTHOMCL75(5 genes,2 taxa):	PICST_35370.p01(PS) PICST_44171.p01(PS) YCR102C(SC) YLR460C(SC) YNL134C(SC)
ORTHOMCL76(5 genes,2 taxa):	PICST_33820.p01(PS) PICST_87327.p01(PS) YIL120W(SC) YIL121W(SC) YNL065W(SC)
ORTHOMCL77(5 genes,2 taxa):	PICST_33169.p01(PS) PICST_42384.p01(PS) YBL042C(SC) YBR021W(SC) YIR028W(SC)
ORTHOMCL78(5 genes,1 taxa):	PICST_32795.p01(PS) PICST_33382.p01(PS) PICST_33383.p01(PS) PICST_33386.p01(PS) PICST_33387.p01(PS)
ORTHOMCL79(5 genes,1 taxa):	PICST_32442.p01(PS) PICST_32443.p01(PS) PICST_32445.p01(PS) PICST_60459.p01(PS) PICST_60535.p01(PS)
ORTHOMCL80(5 genes,1 taxa):	PICST_31468.p01(PS) PICST_34797.p01(PS) PICST_36557.p01(PS) PICST_51972.p01(PS) PICST_58279.p01(PS)
ORTHOMCL81(5 genes,2 taxa):	PICST_31267.p01(PS) PICST_44446.p01(PS) PICST_44479.p01(PS) PICST_89284.p01(PS) YJR019C(SC)
ORTHOMCL82(5 genes,1 taxa):	PICST_31239.p01(PS) PICST_45095.p01(PS) PICST_58946.p01(PS) PICST_59269.p01(PS) PICST_59900.p01(PS)
ORTHOMCL83(5 genes,2 taxa):	PICST_30939.p01(PS) PICST_84246.p01(PS) YEL063C(SC) YNL268W(SC) YNL270C(SC)
ORTHOMCL84(5 genes,2 taxa):	PICST_30906.p01(PS) YDL244W(SC) YFL058W(SC) YJR156C(SC) YNL332W(SC)
ORTHOMCL85(5 genes,2 taxa):	PICST_30899.p01(PS) PICST_30900.p01(PS) PICST_30901.p01(PS) PICST_44239.p01(PS) YPL092W(SC)
ORTHOMCL86(5 genes,2 taxa):	PICST_30034.p01(PS) PICST_30340.p01(PS) PICST_33613.p01(PS) YOL119C(SC) YOR306C(SC)
ORTHOMCL87(5 genes,1 taxa):	PICST_29233.p01(PS) PICST_29483.p01(PS) PICST_31485.p01(PS) PICST_32468.p01(PS) PICST_44393.p01(PS)
ORTHOMCL88(5 genes,2 taxa):	PICST_29209.p01(PS) PICST_40211.p01(PS) YER185W(SC) YGR213C(SC) YLR046C(SC)
ORTHOMCL89(5 genes,1 taxa):	PICST_28907.p01(PS) PICST_31033.p01(PS) PICST_31126.p01(PS) PICST_50409.p01(PS) PICST_56402.p01(PS)
ORTHOMCL90(5 genes,1 taxa):	PICST_28751.p01(PS) PICST_28827.p01(PS) PICST_32828.p01(PS) PICST_33511.p01(PS) PICST_67712.p01(PS)
ORTHOMCL91(5 genes,1 taxa):	PICST_28601.p01(PS) PICST_28602.p01(PS) PICST_44978.p01(PS) PICST_47021.p01(PS) PICST_47685.p01(PS)
ORTHOMCL92(5 genes,1 taxa):	PICST_10382.p01(PS) PICST_32968.p01(PS) PICST_51784.p01(PS) PICST_67467.p01(PS) PICST_84956.p01(PS)
ORTHOMCL93(4 genes,1 taxa):	YLR155C(SC) YLR157C(SC) YLR158C(SC) YLR160C(SC)
ORTHOMCL94(4 genes,1 taxa):	YLR154C-H(SC) YLR156C-A(SC) YLR157C-C(SC) YLR159C-A(SC)
ORTHOMCL95(4 genes,1 taxa):	YKL222C(SC) YLR266C(SC) YOR162C(SC) YOR172W(SC)
ORTHOMCL96(4 genes,1 taxa):	YAR066W(SC) YHR214W(SC) YIL169C(SC) YOL155C(SC)
ORTHOMCL97(4 genes,2 taxa):	PICST_86924.p01(PS) YDL246C(SC) YJR159W(SC) YLR070C(SC)
ORTHOMCL98(4 genes,2 taxa):	PICST_85181.p01(PS) PICST_90724.p01(PS) YJL200C(SC) YLR304C(SC)
ORTHOMCL99(4 genes,2 taxa):	PICST_83690.p01(PS) PICST_85702.p01(PS) YIL126W(SC) YOR290C(SC)
ORTHOMCL100(4 genes,2 taxa):	PICST_80013.p01(PS) PICST_88119.p01(PS) YBR084W(SC) YGR204W(SC)
ORTHOMCL101(4 genes,2 taxa):	PICST_79135.p01(PS) PICST_89873.p01(PS) YAL054C(SC) YLR153C(SC)
ORTHOMCL102(4 genes,2 taxa):	PICST_75064.p01(PS) PICST_84089.p01(PS) YGR086C(SC) YPL004C(SC)
ORTHOMCL103(4 genes,2 taxa):	PICST_74369.p01(PS) YML111W(SC) YMR275C(SC) YNR069C(SC)
ORTHOMCL104(4 genes,2 taxa):	PICST_73488.p01(PS) PICST_85793.p01(PS) YBL002W(SC) YDR224C(SC)
ORTHOMCL105(4 genes,2 taxa):	PICST_73330.p01(PS) PICST_90527.p01(PS) YBR010W(SC) YNL031C(SC)
ORTHOMCL106(4 genes,2 taxa):	PICST_72073.p01(PS) YER056C(SC) YER060W(SC) YER060W-A(SC)
ORTHOMCL107(4 genes,2 taxa):	PICST_70478.p01(PS) PICST_77100.p01(PS) YJL190C(SC) YLR367W(SC)
ORTHOMCL108(4 genes,2 taxa):	PICST_70077.p01(PS) YOL055C(SC) YPL258C(SC) YPR121W(SC)
ORTHOMCL109(4 genes,2 taxa):	PICST_68770.p01(PS) PICST_89189.p01(PS) YNL104C(SC) YOR108W(SC)
ORTHOMCL110(4 genes,2 taxa):	PICST_66973.p01(PS) PICST_70563.p01(PS) YGR240C(SC) YMR205C(SC)
ORTHOMCL111(4 genes,2 taxa):	PICST_66384.p01(PS) PICST_73895.p01(PS) YHR021C(SC) YKL156W(SC)
ORTHOMCL112(4 genes,2 taxa):	PICST_66237.p01(PS) PICST_75374.p01(PS) YDL140C(SC) YOR116C(SC)
ORTHOMCL113(4 genes,2 taxa):	PICST_65910.p01(PS) PICST_66755.p01(PS) PICST_87504.p01(PS) YDL020C(SC)
ORTHOMCL114(4 genes,2 taxa):	PICST_65303.p01(PS) PICST_77514.p01(PS) YBR118W(SC) YPR080W(SC)
ORTHOMCL115(4 genes,2 taxa):	PICST_65263.p01(PS) PICST_75745.p01(PS) YGR143W(SC) YPR159W(SC)
ORTHOMCL116(4 genes,2 taxa):	PICST_65071.p01(PS) YIL009W(SC) YMR246W(SC) YOR317W(SC)
ORTHOMCL117(4 genes,2 taxa):	PICST_62979.p01(PS) PICST_79956.p01(PS) YDL137W(SC) YDL192W(SC)
ORTHOMCL118(4 genes,2 taxa):	PICST_61679.p01(PS) PICST_90470.p01(PS) YBR009C(SC) YNL030W(SC)
ORTHOMCL119(4 genes,2 taxa):	PICST_59713.p01(PS) PICST_87256.p01(PS) YLR264W(SC) YOR167C(SC)
ORTHOMCL120(4 genes,2 taxa):	PICST_57750.p01(PS) YFL059W(SC) YMR096W(SC) YNL333W(SC)
ORTHOMCL121(4 genes,2 taxa):	PICST_57121.p01(PS) YFL060C(SC) YMR095C(SC) YNL334C(SC)
ORTHOMCL122(4 genes,2 taxa):	PICST_53620.p01(PS) PICST_90814.p01(PS) YIR031C(SC) YNL117W(SC)
ORTHOMCL123(4 genes,2 taxa):	PICST_52299.p01(PS) PICST_67737.p01(PS) YMR054W(SC) YOR270C(SC)
ORTHOMCL124(4 genes,2 taxa):	PICST_51353.p01(PS) PICST_54312.p01(PS) YER172C(SC) YGR271W(SC)
ORTHOMCL125(4 genes,2 taxa):	PICST_50410.p01(PS) PICST_90563.p01(PS) YJL130C(SC) YJR109C(SC)
ORTHOMCL126(4 genes,1 taxa):	PICST_47398.p01(PS) PICST_56902.p01(PS) PICST_58581.p01(PS) PICST_85839.p01(PS)
ORTHOMCL127(4 genes,2 taxa):	PICST_46510.p01(PS) PICST_67316.p01(PS) YBR191W(SC) YPL079W(SC)
ORTHOMCL128(4 genes,2 taxa):	PICST_46030.p01(PS) PICST_90304.p01(PS) YLR441C(SC) YML063W(SC)
ORTHOMCL129(4 genes,2 taxa):	PICST_44052.p01(PS) PICST_47197.p01(PS) YIL095W(SC) YNL020C(SC)
ORTHOMCL130(4 genes,2 taxa):	PICST_43969.p01(PS) YGR154C(SC) YKR076W(SC) YMR251W(SC)
ORTHOMCL131(4 genes,1 taxa):	PICST_43597.p01(PS) PICST_61563.p01(PS) PICST_62784.p01(PS) PICST_67329.p01(PS)
ORTHOMCL132(4 genes,2 taxa):	PICST_42941.p01(PS) PICST_54178.p01(PS) PICST_67179.p01(PS) YPR022C(SC)
ORTHOMCL133(4 genes,2 taxa):	PICST_41353.p01(PS) PICST_46234.p01(PS) PICST_57883.p01(PS) YER004W(SC)
ORTHOMCL134(4 genes,2 taxa):	PICST_40227.p01(PS) PICST_56473.p01(PS) PICST_58016.p01(PS) YKL128C(SC)
ORTHOMCL135(4 genes,2 taxa):	PICST_37161.p01(PS) PICST_73490.p01(PS) YBL003C(SC) YDR225W(SC)
ORTHOMCL136(4 genes,2 taxa):	PICST_35330.p01(PS) PICST_90476.p01(PS) YDR178W(SC) YLR164W(SC)
ORTHOMCL137(4 genes,2 taxa):	PICST_34985.p01(PS) PICST_84005.p01(PS) YHR208W(SC) YJR148W(SC)
ORTHOMCL138(4 genes,2 taxa):	PICST_34770.p01(PS) PICST_82096.p01(PS) YER017C(SC) YMR089C(SC)
ORTHOMCL139(4 genes,2 taxa):	PICST_34593.p01(PS) PICST_45972.p01(PS) YMR183C(SC) YPL232W(SC)
ORTHOMCL140(4 genes,2 taxa):	PICST_34146.p01(PS) PICST_87381.p01(PS) YOR151C(SC) YOR207C(SC)
ORTHOMCL141(4 genes,2 taxa):	PICST_34143.p01(PS) PICST_79556.p01(PS) YHR203C(SC) YJR145C(SC)
ORTHOMCL142(4 genes,2 taxa):	PICST_33961.p01(PS) PICST_63845.p01(PS) YCL036W(SC) YDR514C(SC)
ORTHOMCL143(4 genes,2 taxa):	PICST_32904.p01(PS) PICST_45900.p01(PS) YHL003C(SC) YKL008C(SC)
ORTHOMCL144(4 genes,1 taxa):	PICST_32433.p01(PS) PICST_36445.p01(PS) PICST_37839.p01(PS) PICST_43272.p01(PS)
ORTHOMCL145(4 genes,1 taxa):	PICST_32180.p01(PS) PICST_37009.p01(PS) PICST_67826.p01(PS) PICST_68755.p01(PS)
ORTHOMCL146(4 genes,2 taxa):	PICST_31966.p01(PS) PICST_78175.p01(PS) PICST_88213.p01(PS) YCR023C(SC)
ORTHOMCL147(4 genes,2 taxa):	PICST_31787.p01(PS) PICST_65905.p01(PS) YHR047C(SC) YKL157W(SC)
ORTHOMCL148(4 genes,2 taxa):	PICST_31759.p01(PS) PICST_4391.p01(PS) PICST_4539.p01(PS) YJR004C(SC)
ORTHOMCL149(4 genes,2 taxa):	PICST_31442.p01(PS) PICST_45688.p01(PS) PICST_58800.p01(PS) YNR074C(SC)
ORTHOMCL150(4 genes,1 taxa):	PICST_31253.p01(PS) PICST_35799.p01(PS) PICST_35800.p01(PS) PICST_38314.p01(PS)
ORTHOMCL151(4 genes,1 taxa):	PICST_31128.p01(PS) PICST_34417.p01(PS) PICST_56924.p01(PS) PICST_80185.p01(PS)
ORTHOMCL152(4 genes,2 taxa):	PICST_31015.p01(PS) PICST_88249.p01(PS) YDR368W(SC) YOR120W(SC)
ORTHOMCL153(4 genes,1 taxa):	PICST_30337.p01(PS) PICST_32780.p01(PS) PICST_52502.p01(PS) PICST_58975.p01(PS)
ORTHOMCL154(4 genes,2 taxa):	PICST_30270.p01(PS) YLL062C(SC) YMR321C(SC) YPL273W(SC)
ORTHOMCL155(4 genes,2 taxa):	PICST_30157.p01(PS) PICST_39246.p01(PS) YBR245C(SC) YOR304W(SC)
ORTHOMCL156(4 genes,2 taxa):	PICST_30154.p01(PS) PICST_54974.p01(PS) YCL064C(SC) YIL167W(SC)
ORTHOMCL157(4 genes,2 taxa):	PICST_30092.p01(PS) PICST_32260.p01(PS) PICST_66263.p01(PS) YHR176W(SC)
ORTHOMCL158(4 genes,2 taxa):	PICST_29856.p01(PS) PICST_75662.p01(PS) YER070W(SC) YIL066C(SC)
ORTHOMCL159(4 genes,2 taxa):	PICST_29807.p01(PS) PICST_51281.p01(PS) PICST_65597.p01(PS) YNL192W(SC)
ORTHOMCL160(4 genes,2 taxa):	PICST_29740.p01(PS) PICST_34027.p01(PS) PICST_48474.p01(PS) YJR152W(SC)
ORTHOMCL161(4 genes,2 taxa):	PICST_29736.p01(PS) PICST_81320.p01(PS) PICST_86944.p01(PS) YKL215C(SC)
ORTHOMCL162(4 genes,1 taxa):	PICST_29610.p01(PS) PICST_32564.p01(PS) PICST_34969.p01(PS) PICST_90468.p01(PS)
ORTHOMCL163(4 genes,1 taxa):	PICST_29591.p01(PS) PICST_31809.p01(PS) PICST_33600.p01(PS) PICST_67211.p01(PS)
ORTHOMCL164(4 genes,2 taxa):	PICST_29465.p01(PS) YLR237W(SC) YOR071C(SC) YOR192C(SC)
ORTHOMCL165(4 genes,1 taxa):	PICST_29047.p01(PS) PICST_29917.p01(PS) PICST_32842.p01(PS) PICST_66350.p01(PS)
ORTHOMCL166(4 genes,1 taxa):	PICST_29023.p01(PS) PICST_34211.p01(PS) PICST_66670.p01(PS) PICST_80662.p01(PS)
ORTHOMCL167(4 genes,2 taxa):	PICST_28862.p01(PS) PICST_30986.p01(PS) PICST_31542.p01(PS) YCL075W(SC)
ORTHOMCL168(4 genes,2 taxa):	PICST_28701.p01(PS) PICST_89386.p01(PS) YDL131W(SC) YDL182W(SC)
ORTHOMCL169(4 genes,2 taxa):	PICST_28659.p01(PS) PICST_34371.p01(PS) YJL172W(SC) YOL153C(SC)
ORTHOMCL170(4 genes,1 taxa):	PICST_28497.p01(PS) PICST_36948.p01(PS) PICST_39416.p01(PS) PICST_77210.p01(PS)
ORTHOMCL171(4 genes,2 taxa):	PICST_28309.p01(PS) PICST_86991.p01(PS) YFR031C-A(SC) YIL018W(SC)
ORTHOMCL172(4 genes,2 taxa):	PICST_28287.p01(PS) PICST_61012.p01(PS) PICST_67900.p01(PS) YOR049C(SC)
ORTHOMCL173(4 genes,1 taxa):	PICST_28003.p01(PS) PICST_28392.p01(PS) PICST_31695.p01(PS) PICST_32752.p01(PS)
ORTHOMCL174(4 genes,2 taxa):	PICST_26963.p01(PS) PICST_86627.p01(PS) YHL033C(SC) YLL045C(SC)
ORTHOMCL175(4 genes,2 taxa):	PICST_16856.p01(PS) PICST_39517.p01(PS) PICST_55800.p01(PS) YDL199C(SC)
ORTHOMCL176(4 genes,1 taxa):	PICST_11162.p01(PS) PICST_32843.p01(PS) PICST_53121.p01(PS) PICST_70083.p01(PS)
ORTHOMCL177(4 genes,2 taxa):	PICST_1028.p01(PS) PICST_15419.p01(PS) YBR150C(SC) YOL089C(SC)
ORTHOMCL178(3 genes,1 taxa):	YOR389W(SC) YPL277C(SC) YPL278C(SC)
ORTHOMCL179(3 genes,1 taxa):	YOR229W(SC) YOR230W(SC) YPL139C(SC)
ORTHOMCL180(3 genes,1 taxa):	YNL019C(SC) YNL033W(SC) YPR027C(SC)
ORTHOMCL181(3 genes,1 taxa):	YMR316W(SC) YNL165W(SC) YOR385W(SC)
ORTHOMCL182(3 genes,1 taxa):	YIL014C-A(SC) YIL102C(SC) YJR108W(SC)
ORTHOMCL183(3 genes,1 taxa):	YDR391C(SC) YOR012W(SC) YOR013W(SC)
ORTHOMCL184(3 genes,1 taxa):	YDR303C(SC) YHR054C(SC) YHR056C(SC)
ORTHOMCL185(3 genes,1 taxa):	YDR264C(SC) YIL112W(SC) YOR034C(SC)
ORTHOMCL186(3 genes,1 taxa):	YCR100C(SC) YCR101C(SC) YNR066C(SC)
ORTHOMCL187(3 genes,1 taxa):	YCL067C(SC) YCR039C(SC) YCR096C(SC)
ORTHOMCL188(3 genes,1 taxa):	YCL065W(SC) YCR041W(SC) YCR097W-A(SC)
ORTHOMCL189(3 genes,1 taxa):	YBL109W(SC) YDR544C(SC) YHR217C(SC)
ORTHOMCL190(3 genes,1 taxa):	YBL005W(SC) YER184C(SC) YGL013C(SC)
ORTHOMCL191(3 genes,2 taxa):	PICST_924.p01(PS) YDR490C(SC) YOL100W(SC)
ORTHOMCL192(3 genes,2 taxa):	PICST_91506.p01(PS) YBL085W(SC) YER114C(SC)
ORTHOMCL193(3 genes,2 taxa):	PICST_91378.p01(PS) YDR389W(SC) YOR134W(SC)
ORTHOMCL194(3 genes,2 taxa):	PICST_90975.p01(PS) YBR218C(SC) YGL062W(SC)
ORTHOMCL195(3 genes,2 taxa):	PICST_90914.p01(PS) YHR001W(SC) YKR003W(SC)
ORTHOMCL196(3 genes,2 taxa):	PICST_90848.p01(PS) YML106W(SC) YMR271C(SC)
ORTHOMCL197(3 genes,2 taxa):	PICST_90315.p01(PS) YIL114C(SC) YNL055C(SC)
ORTHOMCL198(3 genes,2 taxa):	PICST_90276.p01(PS) YLR433C(SC) YML057W(SC)
ORTHOMCL199(3 genes,2 taxa):	PICST_90238.p01(PS) YDL093W(SC) YDL095W(SC)
ORTHOMCL200(3 genes,2 taxa):	PICST_90176.p01(PS) YLR249W(SC) YNL014W(SC)
ORTHOMCL201(3 genes,2 taxa):	PICST_90087.p01(PS) YHR155W(SC) YNL257C(SC)
ORTHOMCL202(3 genes,2 taxa):	PICST_89833.p01(PS) YIR033W(SC) YKL020C(SC)
ORTHOMCL203(3 genes,2 taxa):	PICST_89784.p01(PS) YIL123W(SC) YNL066W(SC)
ORTHOMCL204(3 genes,2 taxa):	PICST_89701.p01(PS) YAL060W(SC) YAL061W(SC)
ORTHOMCL205(3 genes,2 taxa):	PICST_89695.p01(PS) YGR279C(SC) YMR305C(SC)
ORTHOMCL206(3 genes,2 taxa):	PICST_89585.p01(PS) YJR059W(SC) YKL198C(SC)
ORTHOMCL207(3 genes,2 taxa):	PICST_89530.p01(PS) YLR273C(SC) YOR178C(SC)
ORTHOMCL208(3 genes,2 taxa):	PICST_89371.p01(PS) YBL087C(SC) YER117W(SC)
ORTHOMCL209(3 genes,2 taxa):	PICST_89240.p01(PS) YJL177W(SC) YKL180W(SC)
ORTHOMCL210(3 genes,2 taxa):	PICST_89215.p01(PS) YGL135W(SC) YPL220W(SC)
ORTHOMCL211(3 genes,2 taxa):	PICST_89181.p01(PS) YML085C(SC) YML124C(SC)
ORTHOMCL212(3 genes,2 taxa):	PICST_88742.p01(PS) YIL113W(SC) YNL053W(SC)
ORTHOMCL213(3 genes,2 taxa):	PICST_88714.p01(PS) YJL098W(SC) YKR028W(SC)
ORTHOMCL214(3 genes,2 taxa):	PICST_88701.p01(PS) PICST_90103.p01(PS) YLR149C(SC)
ORTHOMCL215(3 genes,2 taxa):	PICST_88514.p01(PS) YCL043C(SC) YDR518W(SC)
ORTHOMCL216(3 genes,2 taxa):	PICST_88417.p01(PS) YDR312W(SC) YHR066W(SC)
ORTHOMCL217(3 genes,2 taxa):	PICST_88354.p01(PS) YIL109C(SC) YNL049C(SC)
ORTHOMCL218(3 genes,2 taxa):	PICST_88185.p01(PS) YGL031C(SC) YGR148C(SC)
ORTHOMCL219(3 genes,2 taxa):	PICST_88098.p01(PS) YBR238C(SC) YGL107C(SC)
ORTHOMCL220(3 genes,2 taxa):	PICST_88081.p01(PS) YKL081W(SC) YPL048W(SC)
ORTHOMCL221(3 genes,2 taxa):	PICST_88034.p01(PS) YBR214W(SC) YGL056C(SC)
ORTHOMCL222(3 genes,2 taxa):	PICST_87922.p01(PS) YER074W(SC) YIL069C(SC)
ORTHOMCL223(3 genes,2 taxa):	PICST_87868.p01(PS) YGR118W(SC) YPR132W(SC)
ORTHOMCL224(3 genes,2 taxa):	PICST_87754.p01(PS) YER081W(SC) YIL074C(SC)
ORTHOMCL225(3 genes,2 taxa):	PICST_87580.p01(PS) YEL041W(SC) YJR049C(SC)
ORTHOMCL226(3 genes,2 taxa):	PICST_87510.p01(PS) YCR031C(SC) YJL191W(SC)
ORTHOMCL227(3 genes,2 taxa):	PICST_87366.p01(PS) YGL008C(SC) YPL036W(SC)
ORTHOMCL228(3 genes,2 taxa):	PICST_87356.p01(PS) YFL061W(SC) YNL335W(SC)
ORTHOMCL229(3 genes,2 taxa):	PICST_87051.p01(PS) YBL067C(SC) YER098W(SC)
ORTHOMCL230(3 genes,2 taxa):	PICST_86681.p01(PS) YBL027W(SC) YBR084C-A(SC)
ORTHOMCL231(3 genes,2 taxa):	PICST_86239.p01(PS) YCR037C(SC) YJL198W(SC)
ORTHOMCL232(3 genes,2 taxa):	PICST_86133.p01(PS) YGR010W(SC) YLR328W(SC)
ORTHOMCL233(3 genes,2 taxa):	PICST_85801.p01(PS) YBR181C(SC) YPL090C(SC)
ORTHOMCL234(3 genes,2 taxa):	PICST_85758.p01(PS) YFL050C(SC) YOL130W(SC)
ORTHOMCL235(3 genes,2 taxa):	PICST_85750.p01(PS) YLR029C(SC) YMR121C(SC)
ORTHOMCL236(3 genes,2 taxa):	PICST_85740.p01(PS) YGR131W(SC) YPR149W(SC)
ORTHOMCL237(3 genes,2 taxa):	PICST_85685.p01(PS) YDL136W(SC) YDL191W(SC)
ORTHOMCL238(3 genes,2 taxa):	PICST_85665.p01(PS) YNL301C(SC) YOL120C(SC)
ORTHOMCL239(3 genes,2 taxa):	PICST_85643.p01(PS) YBL056W(SC) YER089C(SC)
ORTHOMCL240(3 genes,2 taxa):	PICST_85638.p01(PS) YEL022W(SC) YJR031C(SC)
ORTHOMCL241(3 genes,2 taxa):	PICST_85554.p01(PS) YCR005C(SC) YNR001C(SC)
ORTHOMCL242(3 genes,2 taxa):	PICST_85501.p01(PS) YDL138W(SC) YDL194W(SC)
ORTHOMCL243(3 genes,2 taxa):	PICST_85487.p01(PS) YNL302C(SC) YOL121C(SC)
ORTHOMCL244(3 genes,2 taxa):	PICST_85470.p01(PS) YGL147C(SC) YNL067W(SC)
ORTHOMCL245(3 genes,2 taxa):	PICST_85453.p01(PS) YFR053C(SC) YGL253W(SC)
ORTHOMCL246(3 genes,2 taxa):	PICST_85313.p01(PS) YNL293W(SC) YOL112W(SC)
ORTHOMCL247(3 genes,2 taxa):	PICST_85279.p01(PS) YDR146C(SC) YLR131C(SC)
ORTHOMCL248(3 genes,2 taxa):	PICST_84881.p01(PS) YDR099W(SC) YER177W(SC)
ORTHOMCL249(3 genes,2 taxa):	PICST_84806.p01(PS) YBR177C(SC) YPL095C(SC)
ORTHOMCL250(3 genes,2 taxa):	PICST_84635.p01(PS) YCR052W(SC) YNR023W(SC)
ORTHOMCL251(3 genes,2 taxa):	PICST_84609.p01(PS) YBR104W(SC) YPR058W(SC)
ORTHOMCL252(3 genes,2 taxa):	PICST_84260.p01(PS) YLR293C(SC) YOR185C(SC)
ORTHOMCL253(3 genes,2 taxa):	PICST_84214.p01(PS) YER037W(SC) YGL224C(SC)
ORTHOMCL254(3 genes,2 taxa):	PICST_83958.p01(PS) YGR092W(SC) YPR111W(SC)
ORTHOMCL255(3 genes,2 taxa):	PICST_83738.p01(PS) YBR042C(SC) YDR018C(SC)
ORTHOMCL256(3 genes,2 taxa):	PICST_83602.p01(PS) YOR234C(SC) YPL143W(SC)
ORTHOMCL257(3 genes,2 taxa):	PICST_83546.p01(PS) YER067W(SC) YIL057C(SC)
ORTHOMCL258(3 genes,2 taxa):	PICST_83540.p01(PS) YGR124W(SC) YPR145W(SC)
ORTHOMCL259(3 genes,2 taxa):	PICST_83443.p01(PS) YJL133W(SC) YKR052C(SC)
ORTHOMCL260(3 genes,2 taxa):	PICST_83423.p01(PS) YBR161W(SC) YPL057C(SC)
ORTHOMCL261(3 genes,2 taxa):	PICST_83377.p01(PS) YNL095C(SC) YOR092W(SC)
ORTHOMCL262(3 genes,2 taxa):	PICST_83357.p01(PS) YDL075W(SC) YLR406C(SC)
ORTHOMCL263(3 genes,2 taxa):	PICST_83334.p01(PS) YGR121C(SC) YPR138C(SC)
ORTHOMCL264(3 genes,2 taxa):	PICST_83166.p01(PS) YAL038W(SC) YOR347C(SC)
ORTHOMCL265(3 genes,2 taxa):	PICST_83089.p01(PS) YJL084C(SC) YKR021W(SC)
ORTHOMCL266(3 genes,2 taxa):	PICST_83083.p01(PS) YGL133W(SC) YPL216W(SC)
ORTHOMCL267(3 genes,2 taxa):	PICST_83071.p01(PS) YDL022W(SC) YOL059W(SC)
ORTHOMCL268(3 genes,2 taxa):	PICST_82998.p01(PS) YBR048W(SC) YDR025W(SC)
ORTHOMCL269(3 genes,2 taxa):	PICST_82969.p01(PS) YAL062W(SC) YOR375C(SC)
ORTHOMCL270(3 genes,2 taxa):	PICST_82710.p01(PS) YNL106C(SC) YOR109W(SC)
ORTHOMCL271(3 genes,2 taxa):	PICST_82625.p01(PS) YBR020W(SC) YDR009W(SC)
ORTHOMCL272(3 genes,2 taxa):	PICST_82401.p01(PS) YGR038W(SC) YLR350W(SC)
ORTHOMCL273(3 genes,2 taxa):	PICST_82308.p01(PS) YNL096C(SC) YOR096W(SC)
ORTHOMCL274(3 genes,2 taxa):	PICST_82259.p01(PS) YIL131C(SC) YNL068C(SC)
ORTHOMCL275(3 genes,2 taxa):	PICST_82104.p01(PS) YGR248W(SC) YHR163W(SC)
ORTHOMCL276(3 genes,2 taxa):	PICST_82085.p01(PS) YDL155W(SC) YLR210W(SC)
ORTHOMCL277(3 genes,2 taxa):	PICST_81868.p01(PS) YGR108W(SC) YPR119W(SC)
ORTHOMCL278(3 genes,2 taxa):	PICST_81837.p01(PS) PICST_85528.p01(PS) YNR018W(SC)
ORTHOMCL279(3 genes,2 taxa):	PICST_81825.p01(PS) YHR141C(SC) YNL162W(SC)
ORTHOMCL280(3 genes,2 taxa):	PICST_81790.p01(PS) YDL134C(SC) YDL188C(SC)
ORTHOMCL281(3 genes,2 taxa):	PICST_81787.p01(PS) YDL049C(SC) YJL174W(SC)
ORTHOMCL282(3 genes,2 taxa):	PICST_81784.p01(PS) YLL010C(SC) YLR019W(SC)
ORTHOMCL283(3 genes,2 taxa):	PICST_81748.p01(PS) YHR117W(SC) YNL121C(SC)
ORTHOMCL284(3 genes,2 taxa):	PICST_81668.p01(PS) YBL101C(SC) YPR030W(SC)
ORTHOMCL285(3 genes,2 taxa):	PICST_81589.p01(PS) YDR206W(SC) YLR233C(SC)
ORTHOMCL286(3 genes,2 taxa):	PICST_81231.p01(PS) YFR015C(SC) YLR258W(SC)
ORTHOMCL287(3 genes,2 taxa):	PICST_81186.p01(PS) YBR140C(SC) YOL081W(SC)
ORTHOMCL288(3 genes,2 taxa):	PICST_81158.p01(PS) YMR207C(SC) YNR016C(SC)
ORTHOMCL289(3 genes,2 taxa):	PICST_80960.p01(PS) YJR127C(SC) YML081W(SC)
ORTHOMCL290(3 genes,2 taxa):	PICST_80923.p01(PS) YER064C(SC) YIL056W(SC)
ORTHOMCL291(3 genes,2 taxa):	PICST_80830.p01(PS) YBR294W(SC) YLR092W(SC)
ORTHOMCL292(3 genes,2 taxa):	PICST_80798.p01(PS) YIL151C(SC) YKR096W(SC)
ORTHOMCL293(3 genes,2 taxa):	PICST_80454.p01(PS) YDR497C(SC) YOL103W(SC)
ORTHOMCL294(3 genes,2 taxa):	PICST_80441.p01(PS) PICST_82966.p01(PS) YJL163C(SC)
ORTHOMCL295(3 genes,2 taxa):	PICST_80251.p01(PS) YJL105W(SC) YKR029C(SC)
ORTHOMCL296(3 genes,2 taxa):	PICST_80235.p01(PS) YBR169C(SC) YPL106C(SC)
ORTHOMCL297(3 genes,2 taxa):	PICST_80064.p01(PS) YBR082C(SC) YDR059C(SC)
ORTHOMCL298(3 genes,2 taxa):	PICST_79258.p01(PS) YKL129C(SC) YMR109W(SC)
ORTHOMCL299(3 genes,2 taxa):	PICST_78873.p01(PS) YLR300W(SC) YOR190W(SC)
ORTHOMCL300(3 genes,2 taxa):	PICST_78835.p01(PS) YLR449W(SC) YML074C(SC)
ORTHOMCL301(3 genes,2 taxa):	PICST_78490.p01(PS) YEL039C(SC) YJR048W(SC)
ORTHOMCL302(3 genes,2 taxa):	PICST_78465.p01(PS) YDR450W(SC) YML026C(SC)
ORTHOMCL303(3 genes,2 taxa):	PICST_78463.p01(PS) YEL034W(SC) YJR047C(SC)
ORTHOMCL304(3 genes,2 taxa):	PICST_78456.p01(PS) YBR244W(SC) YIR037W(SC)
ORTHOMCL305(3 genes,2 taxa):	PICST_78143.p01(PS) YBL039C(SC) YJR103W(SC)
ORTHOMCL306(3 genes,2 taxa):	PICST_77995.p01(PS) YJR091C(SC) YPR042C(SC)
ORTHOMCL307(3 genes,2 taxa):	PICST_77984.p01(PS) YBL106C(SC) YPR032W(SC)
ORTHOMCL308(3 genes,2 taxa):	PICST_77777.p01(PS) YCR091W(SC) YNR047W(SC)
ORTHOMCL309(3 genes,2 taxa):	PICST_77550.p01(PS) YDL079C(SC) YMR139W(SC)
ORTHOMCL310(3 genes,2 taxa):	PICST_77218.p01(PS) YKL127W(SC) YMR105C(SC)
ORTHOMCL311(3 genes,2 taxa):	PICST_77120.p01(PS) YER131W(SC) YGL189C(SC)
ORTHOMCL312(3 genes,2 taxa):	PICST_77110.p01(PS) YIL111W(SC) YNL052W(SC)
ORTHOMCL313(3 genes,2 taxa):	PICST_77059.p01(PS) YBR189W(SC) YPL081W(SC)
ORTHOMCL314(3 genes,2 taxa):	PICST_76999.p01(PS) YGR214W(SC) YLR048W(SC)
ORTHOMCL315(3 genes,2 taxa):	PICST_76777.p01(PS) PICST_82220.p01(PS) YNL045W(SC)
ORTHOMCL316(3 genes,2 taxa):	PICST_76726.p01(PS) YGR056W(SC) YLR357W(SC)
ORTHOMCL317(3 genes,2 taxa):	PICST_76484.p01(PS) YJL137C(SC) YKR058W(SC)
ORTHOMCL318(3 genes,2 taxa):	PICST_76263.p01(PS) YCL024W(SC) YDR507C(SC)
ORTHOMCL319(3 genes,2 taxa):	PICST_76246.p01(PS) YDR500C(SC) YLR185W(SC)
ORTHOMCL320(3 genes,2 taxa):	PICST_76215.p01(PS) YDR447C(SC) YML024W(SC)
ORTHOMCL321(3 genes,2 taxa):	PICST_76093.p01(PS) YOR222W(SC) YPL134C(SC)
ORTHOMCL322(3 genes,2 taxa):	PICST_75534.p01(PS) YDR252W(SC) YPL037C(SC)
ORTHOMCL323(3 genes,2 taxa):	PICST_75361.p01(PS) YAL029C(SC) YOR326W(SC)
ORTHOMCL324(3 genes,2 taxa):	PICST_74639.p01(PS) YBR031W(SC) YDR012W(SC)
ORTHOMCL325(3 genes,2 taxa):	PICST_74636.p01(PS) YJL138C(SC) YKR059W(SC)
ORTHOMCL326(3 genes,2 taxa):	PICST_74587.p01(PS) PICST_85745.p01(PS) YPL262W(SC)
ORTHOMCL327(3 genes,2 taxa):	PICST_74096.p01(PS) YBL054W(SC) YER088C(SC)
ORTHOMCL328(3 genes,2 taxa):	PICST_73961.p01(PS) YLL016W(SC) YLR310C(SC)
ORTHOMCL329(3 genes,2 taxa):	PICST_73701.p01(PS) YCL040W(SC) YDR516C(SC)
ORTHOMCL330(3 genes,2 taxa):	PICST_73324.p01(PS) YDL083C(SC) YMR143W(SC)
ORTHOMCL331(3 genes,2 taxa):	PICST_73086.p01(PS) YMR253C(SC) YPL264C(SC)
ORTHOMCL332(3 genes,2 taxa):	PICST_73005.p01(PS) YDR358W(SC) YHR108W(SC)
ORTHOMCL333(3 genes,2 taxa):	PICST_72872.p01(PS) YLR450W(SC) YML075C(SC)
ORTHOMCL334(3 genes,2 taxa):	PICST_72775.p01(PS) YCR067C(SC) YNR026C(SC)
ORTHOMCL335(3 genes,2 taxa):	PICST_72706.p01(PS) YGR085C(SC) YPR102C(SC)
ORTHOMCL336(3 genes,2 taxa):	PICST_72098.p01(PS) YOR237W(SC) YPL145C(SC)
ORTHOMCL337(3 genes,2 taxa):	PICST_72031.p01(PS) YOR256C(SC) YPL176C(SC)
ORTHOMCL338(3 genes,2 taxa):	PICST_71938.p01(PS) YBL072C(SC) YER102W(SC)
ORTHOMCL339(3 genes,2 taxa):	PICST_71370.p01(PS) YFL034C-A(SC) YLR061W(SC)
ORTHOMCL340(3 genes,2 taxa):	PICST_71203.p01(PS) PICST_74130.p01(PS) YEL046C(SC)
ORTHOMCL341(3 genes,2 taxa):	PICST_70997.p01(PS) YCR026C(SC) YEL016C(SC)
ORTHOMCL342(3 genes,2 taxa):	PICST_70431.p01(PS) YDR453C(SC) YML028W(SC)
ORTHOMCL343(3 genes,2 taxa):	PICST_70266.p01(PS) YJL164C(SC) YKL166C(SC)
ORTHOMCL344(3 genes,2 taxa):	PICST_70108.p01(PS) YDR111C(SC) YLR089C(SC)
ORTHOMCL345(3 genes,2 taxa):	PICST_69965.p01(PS) YMR186W(SC) YPL240C(SC)
ORTHOMCL346(3 genes,2 taxa):	PICST_69792.p01(PS) YHL001W(SC) YKL006W(SC)
ORTHOMCL347(3 genes,2 taxa):	PICST_69783.p01(PS) YDR418W(SC) YEL054C(SC)
ORTHOMCL348(3 genes,2 taxa):	PICST_69500.p01(PS) YGR256W(SC) YHR183W(SC)
ORTHOMCL349(3 genes,2 taxa):	PICST_69349.p01(PS) YIL133C(SC) YNL069C(SC)
ORTHOMCL350(3 genes,2 taxa):	PICST_69102.p01(PS) YER056C-A(SC) YIL052C(SC)
ORTHOMCL351(3 genes,2 taxa):	PICST_69059.p01(PS) YMR242C(SC) YOR312C(SC)
ORTHOMCL352(3 genes,2 taxa):	PICST_68747.p01(PS) YBR182C(SC) YPL089C(SC)
ORTHOMCL353(3 genes,2 taxa):	PICST_68670.p01(PS) YJL082W(SC) YKR018C(SC)
ORTHOMCL354(3 genes,2 taxa):	PICST_68505.p01(PS) YLR028C(SC) YMR120C(SC)
ORTHOMCL355(3 genes,2 taxa):	PICST_68328.p01(PS) YGL162W(SC) YPR009W(SC)
ORTHOMCL356(3 genes,2 taxa):	PICST_68263.p01(PS) YNL087W(SC) YOR086C(SC)
ORTHOMCL357(3 genes,2 taxa):	PICST_68235.p01(PS) YER045C(SC) YIL036W(SC)
ORTHOMCL358(3 genes,2 taxa):	PICST_68205.p01(PS) YGL071W(SC) YPL202C(SC)
ORTHOMCL359(3 genes,2 taxa):	PICST_68134.p01(PS) YER031C(SC) YGL210W(SC)
ORTHOMCL360(3 genes,2 taxa):	PICST_68117.p01(PS) YMR182C(SC) YPL230W(SC)
ORTHOMCL361(3 genes,2 taxa):	PICST_67937.p01(PS) YDL224C(SC) YNL197C(SC)
ORTHOMCL362(3 genes,2 taxa):	PICST_67862.p01(PS) YDR223W(SC) YLR223C(SC)
ORTHOMCL363(3 genes,2 taxa):	PICST_67835.p01(PS) YDR475C(SC) YOR019W(SC)
ORTHOMCL364(3 genes,2 taxa):	PICST_6783.p01(PS) YHR133C(SC) YNL156C(SC)
ORTHOMCL365(3 genes,2 taxa):	PICST_67819.p01(PS) YHR131C(SC) YNL144C(SC)
ORTHOMCL366(3 genes,2 taxa):	PICST_67685.p01(PS) YJL076W(SC) YKR010C(SC)
ORTHOMCL367(3 genes,2 taxa):	PICST_67657.p01(PS) YDR253C(SC) YPL038W(SC)
ORTHOMCL368(3 genes,2 taxa):	PICST_67626.p01(PS) YPR013C(SC) YPR015C(SC)
ORTHOMCL369(3 genes,2 taxa):	PICST_67546.p01(PS) YFR022W(SC) YOR018W(SC)
ORTHOMCL370(3 genes,2 taxa):	PICST_67502.p01(PS) YNL283C(SC) YOL105C(SC)
ORTHOMCL371(3 genes,2 taxa):	PICST_67383.p01(PS) YML109W(SC) YMR273C(SC)
ORTHOMCL372(3 genes,2 taxa):	PICST_67289.p01(PS) YDR458C(SC) YML034W(SC)
ORTHOMCL373(3 genes,2 taxa):	PICST_67105.p01(PS) YBR117C(SC) YPR074C(SC)
ORTHOMCL374(3 genes,2 taxa):	PICST_67007.p01(PS) YEL007W(SC) YHR177W(SC)
ORTHOMCL375(3 genes,2 taxa):	PICST_66905.p01(PS) PICST_70645.p01(PS) YKR093W(SC)
ORTHOMCL376(3 genes,2 taxa):	PICST_66828.p01(PS) YDR385W(SC) YOR133W(SC)
ORTHOMCL377(3 genes,2 taxa):	PICST_66824.p01(PS) YDL048C(SC) YLR375W(SC)
ORTHOMCL378(3 genes,2 taxa):	PICST_66679.p01(PS) YDR463W(SC) YHR006W(SC)
ORTHOMCL379(3 genes,2 taxa):	PICST_66654.p01(PS) YDR251W(SC) YPL032C(SC)
ORTHOMCL380(3 genes,2 taxa):	PICST_66598.p01(PS) YDL085W(SC) YMR145C(SC)
ORTHOMCL381(3 genes,2 taxa):	PICST_66529.p01(PS) YHR146W(SC) YNL173C(SC)
ORTHOMCL382(3 genes,2 taxa):	PICST_66462.p01(PS) YDR107C(SC) YLR083C(SC)
ORTHOMCL383(3 genes,2 taxa):	PICST_66424.p01(PS) YDR379W(SC) YOR127W(SC)
ORTHOMCL384(3 genes,2 taxa):	PICST_66374.p01(PS) YBL079W(SC) YER105C(SC)
ORTHOMCL385(3 genes,2 taxa):	PICST_66370.p01(PS) YGL076C(SC) YPL198W(SC)
ORTHOMCL386(3 genes,2 taxa):	PICST_66251.p01(PS) YJL045W(SC) YKL148C(SC)
ORTHOMCL387(3 genes,2 taxa):	PICST_66248.p01(PS) YBR172C(SC) YPL105C(SC)
ORTHOMCL388(3 genes,2 taxa):	PICST_65833.p01(PS) YDR451C(SC) YML027W(SC)
ORTHOMCL389(3 genes,2 taxa):	PICST_65645.p01(PS) YAL034C(SC) YOR338W(SC)
ORTHOMCL390(3 genes,2 taxa):	PICST_65547.p01(PS) YIL105C(SC) YNL047C(SC)
ORTHOMCL391(3 genes,2 taxa):	PICST_65493.p01(PS) YIL138C(SC) YNL079C(SC)
ORTHOMCL392(3 genes,2 taxa):	PICST_65458.p01(PS) YDR122W(SC) YLR096W(SC)
ORTHOMCL393(3 genes,2 taxa):	PICST_65387.p01(PS) YGR034W(SC) YLR344W(SC)
ORTHOMCL394(3 genes,2 taxa):	PICST_65306.p01(PS) YKL126W(SC) YMR104C(SC)
ORTHOMCL395(3 genes,2 taxa):	PICST_65270.p01(PS) YHR135C(SC) YNL154C(SC)
ORTHOMCL396(3 genes,2 taxa):	PICST_65256.p01(PS) YAR042W(SC) YDL019C(SC)
ORTHOMCL397(3 genes,2 taxa):	PICST_65232.p01(PS) PICST_66500.p01(PS) YLR109W(SC)
ORTHOMCL398(3 genes,2 taxa):	PICST_65220.p01(PS) YCL068C(SC) YCR038C(SC)
ORTHOMCL399(3 genes,2 taxa):	PICST_65158.p01(PS) YDR502C(SC) YLR180W(SC)
ORTHOMCL400(3 genes,2 taxa):	PICST_65061.p01(PS) YBR216C(SC) YGL060W(SC)
ORTHOMCL401(3 genes,2 taxa):	PICST_64968.p01(PS) YBR001C(SC) YDR001C(SC)
ORTHOMCL402(3 genes,2 taxa):	PICST_64944.p01(PS) PICST_68095.p01(PS) YER145C(SC)
ORTHOMCL403(3 genes,2 taxa):	PICST_64855.p01(PS) YBR121C(SC) YPR081C(SC)
ORTHOMCL404(3 genes,2 taxa):	PICST_64745.p01(PS) YDR277C(SC) YOR047C(SC)
ORTHOMCL405(3 genes,2 taxa):	PICST_64516.p01(PS) YOR390W(SC) YPL279C(SC)
ORTHOMCL406(3 genes,2 taxa):	PICST_63979.p01(PS) YLR287C-A(SC) YOR182C(SC)
ORTHOMCL407(3 genes,2 taxa):	PICST_63844.p01(PS) YMR169C(SC) YMR170C(SC)
ORTHOMCL408(3 genes,1 taxa):	PICST_63832.p01(PS) PICST_64182.p01(PS) PICST_82843.p01(PS)
ORTHOMCL409(3 genes,2 taxa):	PICST_63766.p01(PS) PICST_73580.p01(PS) YJL212C(SC)
ORTHOMCL410(3 genes,2 taxa):	PICST_63739.p01(PS) YDR185C(SC) YLR168C(SC)
ORTHOMCL411(3 genes,2 taxa):	PICST_63549.p01(PS) YMR119W(SC) YNL008C(SC)
ORTHOMCL412(3 genes,2 taxa):	PICST_63463.p01(PS) YLR284C(SC) YOR180C(SC)
ORTHOMCL413(3 genes,2 taxa):	PICST_63351.p01(PS) YBR183W(SC) YPL087W(SC)
ORTHOMCL414(3 genes,2 taxa):	PICST_62908.p01(PS) YIL156W(SC) YKR098C(SC)
ORTHOMCL415(3 genes,2 taxa):	PICST_62413.p01(PS) YDR069C(SC) YER144C(SC)
ORTHOMCL416(3 genes,2 taxa):	PICST_61942.p01(PS) YBR078W(SC) YDR055W(SC)
ORTHOMCL417(3 genes,2 taxa):	PICST_61419.p01(PS) YDR436W(SC) YML016C(SC)
ORTHOMCL418(3 genes,2 taxa):	PICST_61327.p01(PS) YMR233W(SC) YOR295W(SC)
ORTHOMCL419(3 genes,2 taxa):	PICST_61312.p01(PS) YIR035C(SC) YIR036C(SC)
ORTHOMCL420(3 genes,2 taxa):	PICST_60849.p01(PS) PICST_81480.p01(PS) YGR263C(SC)
ORTHOMCL421(3 genes,2 taxa):	PICST_60598.p01(PS) YCR073W-A(SC) YNR034W(SC)
ORTHOMCL422(3 genes,2 taxa):	PICST_60441.p01(PS) YML100W(SC) YMR261C(SC)
ORTHOMCL423(3 genes,2 taxa):	PICST_60417.p01(PS) YGR027C(SC) YLR333C(SC)
ORTHOMCL424(3 genes,2 taxa):	PICST_60284.p01(PS) YMR222C(SC) YOR280C(SC)
ORTHOMCL425(3 genes,2 taxa):	PICST_60277.p01(PS) YEL066W(SC) YPR193C(SC)
ORTHOMCL426(3 genes,2 taxa):	PICST_60156.p01(PS) YJR094W-A(SC) YPR043W(SC)
ORTHOMCL427(3 genes,2 taxa):	PICST_60136.p01(PS) YDR066C(SC) YER139C(SC)
ORTHOMCL428(3 genes,2 taxa):	PICST_59792.p01(PS) YDR353W(SC) YHR106W(SC)
ORTHOMCL429(3 genes,2 taxa):	PICST_59677.p01(PS) YFR014C(SC) YOL016C(SC)
ORTHOMCL430(3 genes,2 taxa):	PICST_59493.p01(PS) YGL139W(SC) YPL221W(SC)
ORTHOMCL431(3 genes,2 taxa):	PICST_59246.p01(PS) YFR024C-A(SC) YHR016C(SC)
ORTHOMCL432(3 genes,2 taxa):	PICST_59036.p01(PS) YMR172W(SC) YOL116W(SC)
ORTHOMCL433(3 genes,2 taxa):	PICST_58903.p01(PS) YER027C(SC) YGL208W(SC)
ORTHOMCL434(3 genes,2 taxa):	PICST_58602.p01(PS) YGL082W(SC) YPL191C(SC)
ORTHOMCL435(3 genes,1 taxa):	PICST_57832.p01(PS) PICST_64442.p01(PS) PICST_83008.p01(PS)
ORTHOMCL436(3 genes,2 taxa):	PICST_57812.p01(PS) PICST_81035.p01(PS) YNL330C(SC)
ORTHOMCL437(3 genes,2 taxa):	PICST_57744.p01(PS) YOR233W(SC) YPL141C(SC)
ORTHOMCL438(3 genes,2 taxa):	PICST_57701.p01(PS) YBR024W(SC) YBR037C(SC)
ORTHOMCL439(3 genes,2 taxa):	PICST_57574.p01(PS) YNL108C(SC) YOR110W(SC)
ORTHOMCL440(3 genes,2 taxa):	PICST_56933.p01(PS) YBR241C(SC) YGL104C(SC)
ORTHOMCL441(3 genes,2 taxa):	PICST_56883.p01(PS) YDL088C(SC) YMR153W(SC)
ORTHOMCL442(3 genes,2 taxa):	PICST_55913.p01(PS) YDR501W(SC) YLR183C(SC)
ORTHOMCL443(3 genes,2 taxa):	PICST_55651.p01(PS) YKL072W(SC) YMR053C(SC)
ORTHOMCL444(3 genes,2 taxa):	PICST_55603.p01(PS) YOR204W(SC) YPL119C(SC)
ORTHOMCL445(3 genes,2 taxa):	PICST_55443.p01(PS) YDL109C(SC) YGL144C(SC)
ORTHOMCL446(3 genes,2 taxa):	PICST_55340.p01(PS) YDL175C(SC) YIL079C(SC)
ORTHOMCL447(3 genes,2 taxa):	PICST_55178.p01(PS) YOR227W(SC) YPL137C(SC)
ORTHOMCL448(3 genes,2 taxa):	PICST_54648.p01(PS) PICST_85576.p01(PS) YIL124W(SC)
ORTHOMCL449(3 genes,2 taxa):	PICST_54240.p01(PS) YAL017W(SC) YOL045W(SC)
ORTHOMCL450(3 genes,2 taxa):	PICST_54239.p01(PS) YLR260W(SC) YOR171C(SC)
ORTHOMCL451(3 genes,2 taxa):	PICST_53693.p01(PS) YLR187W(SC) YNL278W(SC)
ORTHOMCL452(3 genes,2 taxa):	PICST_5340.p01(PS) YGR283C(SC) YMR310C(SC)
ORTHOMCL453(3 genes,2 taxa):	PICST_53336.p01(PS) YDR471W(SC) YHR010W(SC)
ORTHOMCL454(3 genes,2 taxa):	PICST_52420.p01(PS) YNL299W(SC) YOL115W(SC)
ORTHOMCL455(3 genes,2 taxa):	PICST_52303.p01(PS) YGR238C(SC) YHR158C(SC)
ORTHOMCL456(3 genes,2 taxa):	PICST_52200.p01(PS) YDR132C(SC) YLR108C(SC)
ORTHOMCL457(3 genes,2 taxa):	PICST_52102.p01(PS) PICST_80053.p01(PS) YMR226C(SC)
ORTHOMCL458(3 genes,2 taxa):	PICST_51902.p01(PS) YER057C(SC) YIL051C(SC)
ORTHOMCL459(3 genes,2 taxa):	PICST_51763.p01(PS) YHR198C(SC) YHR199C(SC)
ORTHOMCL460(3 genes,2 taxa):	PICST_51354.p01(PS) YDR098C(SC) YER174C(SC)
ORTHOMCL461(3 genes,2 taxa):	PICST_51274.p01(PS) PICST_64088.p01(PS) YDL206W(SC)
ORTHOMCL462(3 genes,2 taxa):	PICST_51237.p01(PS) YDR492W(SC) YOL002C(SC)
ORTHOMCL463(3 genes,2 taxa):	PICST_50897.p01(PS) YBR015C(SC) YJL186W(SC)
ORTHOMCL464(3 genes,2 taxa):	PICST_50569.p01(PS) PICST_54152.p01(PS) YBR207W(SC)
ORTHOMCL465(3 genes,2 taxa):	PICST_49945.p01(PS) YFL048C(SC) YLR080W(SC)
ORTHOMCL466(3 genes,2 taxa):	PICST_49478.p01(PS) YGR243W(SC) YHR162W(SC)
ORTHOMCL467(3 genes,2 taxa):	PICST_48819.p01(PS) PICST_67859.p01(PS) YGL035C(SC)
ORTHOMCL468(3 genes,2 taxa):	PICST_48616.p01(PS) YCL050C(SC) YDR530C(SC)
ORTHOMCL469(3 genes,2 taxa):	PICST_48545.p01(PS) YDR326C(SC) YHR080C(SC)
ORTHOMCL470(3 genes,2 taxa):	PICST_48494.p01(PS) YDL082W(SC) YMR142C(SC)
ORTHOMCL471(3 genes,2 taxa):	PICST_48016.p01(PS) YGL089C(SC) YPL187W(SC)
ORTHOMCL472(3 genes,2 taxa):	PICST_47835.p01(PS) YIL085C(SC) YNL029C(SC)
ORTHOMCL473(3 genes,1 taxa):	PICST_47451.p01(PS) PICST_53777.p01(PS) PICST_60062.p01(PS)
ORTHOMCL474(3 genes,2 taxa):	PICST_47316.p01(PS) YJR054W(SC) YML047C(SC)
ORTHOMCL475(3 genes,2 taxa):	PICST_47260.p01(PS) YHR132W-A(SC) YNL157W(SC)
ORTHOMCL476(3 genes,2 taxa):	PICST_47181.p01(PS) YKL132C(SC) YMR113W(SC)
ORTHOMCL477(3 genes,2 taxa):	PICST_46600.p01(PS) YMR237W(SC) YOR299W(SC)
ORTHOMCL478(3 genes,2 taxa):	PICST_46376.p01(PS) YHR115C(SC) YNL116W(SC)
ORTHOMCL479(3 genes,2 taxa):	PICST_46357.p01(PS) YLR270W(SC) YOR173W(SC)
ORTHOMCL480(3 genes,2 taxa):	PICST_46124.p01(PS) YLR456W(SC) YPR172W(SC)
ORTHOMCL481(3 genes,2 taxa):	PICST_45743.p01(PS) YJL139C(SC) YKR061W(SC)
ORTHOMCL482(3 genes,2 taxa):	PICST_45709.p01(PS) YBL089W(SC) YER119C(SC)
ORTHOMCL483(3 genes,2 taxa):	PICST_45705.p01(PS) PICST_57591.p01(PS) YNL202W(SC)
ORTHOMCL484(3 genes,2 taxa):	PICST_45689.p01(PS) YEL047C(SC) YJR051W(SC)
ORTHOMCL485(3 genes,2 taxa):	PICST_45522.p01(PS) YML087C(SC) YML125C(SC)
ORTHOMCL486(3 genes,2 taxa):	PICST_45495.p01(PS) PICST_50467.p01(PS) YIR001C(SC)
ORTHOMCL487(3 genes,2 taxa):	PICST_45334.p01(PS) YMR243C(SC) YOR316C(SC)
ORTHOMCL488(3 genes,2 taxa):	PICST_45267.p01(PS) YEL006W(SC) YIL006W(SC)
ORTHOMCL489(3 genes,2 taxa):	PICST_45215.p01(PS) PICST_52580.p01(PS) YOR059C(SC)
ORTHOMCL490(3 genes,2 taxa):	PICST_44586.p01(PS) YNL098C(SC) YOR101W(SC)
ORTHOMCL491(3 genes,2 taxa):	PICST_44336.p01(PS) YCR094W(SC) YNR048W(SC)
ORTHOMCL492(3 genes,2 taxa):	PICST_44010.p01(PS) YDL204W(SC) YDR233C(SC)
ORTHOMCL493(3 genes,2 taxa):	PICST_43870.p01(PS) YLR174W(SC) YNL009W(SC)
ORTHOMCL494(3 genes,2 taxa):	PICST_43807.p01(PS) YLR307W(SC) YLR308W(SC)
ORTHOMCL495(3 genes,2 taxa):	PICST_43743.p01(PS) YGR138C(SC) YPR156C(SC)
ORTHOMCL496(3 genes,2 taxa):	PICST_43245.p01(PS) YAL018C(SC) YOL048C(SC)
ORTHOMCL497(3 genes,2 taxa):	PICST_43155.p01(PS) YMR194W(SC) YPL249C-A(SC)
ORTHOMCL498(3 genes,2 taxa):	PICST_42898.p01(PS) PICST_64411.p01(PS) YNR067C(SC)
ORTHOMCL499(3 genes,2 taxa):	PICST_42834.p01(PS) YBR242W(SC) YGL101W(SC)
ORTHOMCL500(3 genes,2 taxa):	PICST_42612.p01(PS) YGR070W(SC) YLR371W(SC)
ORTHOMCL501(3 genes,2 taxa):	PICST_42583.p01(PS) YKL068W(SC) YMR047C(SC)
ORTHOMCL502(3 genes,2 taxa):	PICST_42440.p01(PS) YER062C(SC) YIL053W(SC)
ORTHOMCL503(3 genes,2 taxa):	PICST_42367.p01(PS) YKR072C(SC) YOR054C(SC)
ORTHOMCL504(3 genes,2 taxa):	PICST_41967.p01(PS) YBR105C(SC) YGR066C(SC)
ORTHOMCL505(3 genes,2 taxa):	PICST_41737.p01(PS) YDR505C(SC) YLR177W(SC)
ORTHOMCL506(3 genes,2 taxa):	PICST_41453.p01(PS) YML116W(SC) YMR279C(SC)
ORTHOMCL507(3 genes,2 taxa):	PICST_41151.p01(PS) YBR147W(SC) YOL092W(SC)
ORTHOMCL508(3 genes,2 taxa):	PICST_41017.p01(PS) YOR226C(SC) YPL135W(SC)
ORTHOMCL509(3 genes,2 taxa):	PICST_40872.p01(PS) YHL017W(SC) YKL039W(SC)
ORTHOMCL510(3 genes,2 taxa):	PICST_40606.p01(PS) YKR089C(SC) YOR081C(SC)
ORTHOMCL511(3 genes,2 taxa):	PICST_40526.p01(PS) YDR213W(SC) YLR228C(SC)
ORTHOMCL512(3 genes,2 taxa):	PICST_40464.p01(PS) YHR123W(SC) YNL130C(SC)
ORTHOMCL513(3 genes,2 taxa):	PICST_40364.p01(PS) YGR004W(SC) YLR324W(SC)
ORTHOMCL514(3 genes,2 taxa):	PICST_40322.p01(PS) YAR002C-A(SC) YGL002W(SC)
ORTHOMCL515(3 genes,2 taxa):	PICST_40152.p01(PS) YAL030W(SC) YOR327C(SC)
ORTHOMCL516(3 genes,2 taxa):	PICST_40070.p01(PS) PICST_53514.p01(PS) YOR126C(SC)
ORTHOMCL517(3 genes,2 taxa):	PICST_39804.p01(PS) PICST_47307.p01(PS) YFR007W(SC)
ORTHOMCL518(3 genes,2 taxa):	PICST_39759.p01(PS) PICST_75424.p01(PS) YGL205W(SC)
ORTHOMCL519(3 genes,2 taxa):	PICST_39747.p01(PS) YDR348C(SC) YHR097C(SC)
ORTHOMCL520(3 genes,2 taxa):	PICST_39568.p01(PS) YGR209C(SC) YLR043C(SC)
ORTHOMCL521(3 genes,1 taxa):	PICST_39360.p01(PS) PICST_42049.p01(PS) PICST_59845.p01(PS)
ORTHOMCL522(3 genes,1 taxa):	PICST_39213.p01(PS) PICST_40413.p01(PS) PICST_62133.p01(PS)
ORTHOMCL523(3 genes,1 taxa):	PICST_39160.p01(PS) PICST_39320.p01(PS) PICST_66312.p01(PS)
ORTHOMCL524(3 genes,2 taxa):	PICST_38727.p01(PS) YDR341C(SC) YHR091C(SC)
ORTHOMCL525(3 genes,2 taxa):	PICST_38424.p01(PS) YJL136C(SC) YKR057W(SC)
ORTHOMCL526(3 genes,2 taxa):	PICST_38176.p01(PS) YKL121W(SC) YMR102C(SC)
ORTHOMCL527(3 genes,2 taxa):	PICST_37600.p01(PS) YER054C(SC) YIL045W(SC)
ORTHOMCL528(3 genes,2 taxa):	PICST_37588.p01(PS) YMR177W(SC) YPL224C(SC)
ORTHOMCL529(3 genes,2 taxa):	PICST_37519.p01(PS) YGR141W(SC) YPR157W(SC)
ORTHOMCL530(3 genes,2 taxa):	PICST_37445.p01(PS) YCL035C(SC) YDR513W(SC)
ORTHOMCL531(3 genes,2 taxa):	PICST_37336.p01(PS) PICST_43416.p01(PS) YGL185C(SC)
ORTHOMCL532(3 genes,2 taxa):	PICST_37002.p01(PS) PICST_91093.p01(PS) YAL040C(SC)
ORTHOMCL533(3 genes,2 taxa):	PICST_36883.p01(PS) YDR151C(SC) YLR136C(SC)
ORTHOMCL534(3 genes,2 taxa):	PICST_36611.p01(PS) YLR448W(SC) YML073C(SC)
ORTHOMCL535(3 genes,2 taxa):	PICST_36608.p01(PS) YJR130C(SC) YML082W(SC)
ORTHOMCL536(3 genes,2 taxa):	PICST_35816.p01(PS) YOR231W(SC) YPL140C(SC)
ORTHOMCL537(3 genes,2 taxa):	PICST_35527.p01(PS) YKL141W(SC) YMR118C(SC)
ORTHOMCL538(3 genes,2 taxa):	PICST_35392.p01(PS) PICST_40058.p01(PS) YPR165W(SC)
ORTHOMCL539(3 genes,2 taxa):	PICST_35359.p01(PS) PICST_63574.p01(PS) YGL196W(SC)
ORTHOMCL540(3 genes,2 taxa):	PICST_35192.p01(PS) YJL083W(SC) YKR019C(SC)
ORTHOMCL541(3 genes,2 taxa):	PICST_35190.p01(PS) PICST_56049.p01(PS) YIR038C(SC)
ORTHOMCL542(3 genes,2 taxa):	PICST_34605.p01(PS) PICST_39554.p01(PS) YLL057C(SC)
ORTHOMCL543(3 genes,2 taxa):	PICST_34307.p01(PS) YBL068W(SC) YER099C(SC)
ORTHOMCL544(3 genes,2 taxa):	PICST_33877.p01(PS) YFL004W(SC) YPL019C(SC)
ORTHOMCL545(3 genes,2 taxa):	PICST_33854.p01(PS) YKL133C(SC) YMR115W(SC)
ORTHOMCL546(3 genes,2 taxa):	PICST_33765.p01(PS) PICST_91526.p01(PS) YOR388C(SC)
ORTHOMCL547(3 genes,2 taxa):	PICST_33564.p01(PS) PICST_89723.p01(PS) YGR009C(SC)
ORTHOMCL548(3 genes,1 taxa):	PICST_33517.p01(PS) PICST_57912.p01(PS) PICST_83340.p01(PS)
ORTHOMCL549(3 genes,2 taxa):	PICST_33450.p01(PS) YDR263C(SC) YOR033C(SC)
ORTHOMCL550(3 genes,2 taxa):	PICST_33273.p01(PS) YKL062W(SC) YMR037C(SC)
ORTHOMCL551(3 genes,2 taxa):	PICST_33151.p01(PS) YJR066W(SC) YKL203C(SC)
ORTHOMCL552(3 genes,2 taxa):	PICST_33115.p01(PS) YCR048W(SC) YNR019W(SC)
ORTHOMCL553(3 genes,1 taxa):	PICST_33114.p01(PS) PICST_36572.p01(PS) PICST_62360.p01(PS)
ORTHOMCL554(3 genes,2 taxa):	PICST_32916.p01(PS) YIR021W(SC) YKL011C(SC)
ORTHOMCL555(3 genes,2 taxa):	PICST_32751.p01(PS) PICST_79040.p01(PS) YJR017C(SC)
ORTHOMCL556(3 genes,1 taxa):	PICST_32593.p01(PS) PICST_47650.p01(PS) PICST_83142.p01(PS)
ORTHOMCL557(3 genes,2 taxa):	PICST_32571.p01(PS) PICST_57225.p01(PS) YOL075C(SC)
ORTHOMCL558(3 genes,2 taxa):	PICST_32504.p01(PS) YBR066C(SC) YDR043C(SC)
ORTHOMCL559(3 genes,2 taxa):	PICST_32431.p01(PS) YGL096W(SC) YPL177C(SC)
ORTHOMCL560(3 genes,1 taxa):	PICST_32277.p01(PS) PICST_32278.p01(PS) PICST_54817.p01(PS)
ORTHOMCL561(3 genes,2 taxa):	PICST_32254.p01(PS) YLL012W(SC) YLR020C(SC)
ORTHOMCL562(3 genes,2 taxa):	PICST_31676.p01(PS) PICST_38351.p01(PS) YBR139W(SC)
ORTHOMCL563(3 genes,2 taxa):	PICST_31656.p01(PS) YDR272W(SC) YOR040W(SC)
ORTHOMCL564(3 genes,2 taxa):	PICST_31629.p01(PS) PICST_36010.p01(PS) YCR090C(SC)
ORTHOMCL565(3 genes,2 taxa):	PICST_31565.p01(PS) YMR230W(SC) YOR293W(SC)
ORTHOMCL566(3 genes,2 taxa):	PICST_31564.p01(PS) PICST_44547.p01(PS) YGR058W(SC)
ORTHOMCL567(3 genes,2 taxa):	PICST_31498.p01(PS) PICST_59568.p01(PS) YJR096W(SC)
ORTHOMCL568(3 genes,2 taxa):	PICST_31420.p01(PS) YCR010C(SC) YNR002C(SC)
ORTHOMCL569(3 genes,2 taxa):	PICST_31414.p01(PS) PICST_32587.p01(PS) YMR136W(SC)
ORTHOMCL570(3 genes,2 taxa):	PICST_31200.p01(PS) YGR241C(SC) YHR161C(SC)
ORTHOMCL571(3 genes,2 taxa):	PICST_31044.p01(PS) YDL061C(SC) YLR388W(SC)
ORTHOMCL572(3 genes,1 taxa):	PICST_31041.p01(PS) PICST_43383.p01(PS) PICST_57358.p01(PS)
ORTHOMCL573(3 genes,1 taxa):	PICST_31025.p01(PS) PICST_31529.p01(PS) PICST_33929.p01(PS)
ORTHOMCL574(3 genes,1 taxa):	PICST_30920.p01(PS) PICST_58441.p01(PS) PICST_66635.p01(PS)
ORTHOMCL575(3 genes,2 taxa):	PICST_30867.p01(PS) YGR136W(SC) YPR154W(SC)
ORTHOMCL576(3 genes,2 taxa):	PICST_30826.p01(PS) PICST_56776.p01(PS) YDR034C(SC)
ORTHOMCL577(3 genes,2 taxa):	PICST_30636.p01(PS) YBR273C(SC) YJL048C(SC)
ORTHOMCL578(3 genes,2 taxa):	PICST_30564.p01(PS) YBR014C(SC) YDL010W(SC)
ORTHOMCL579(3 genes,2 taxa):	PICST_30500.p01(PS) PICST_67215.p01(PS) YOR084W(SC)
ORTHOMCL580(3 genes,2 taxa):	PICST_30285.p01(PS) YDL127W(SC) YDL179W(SC)
ORTHOMCL581(3 genes,2 taxa):	PICST_30250.p01(PS) YAL015C(SC) YOL043C(SC)
ORTHOMCL582(3 genes,2 taxa):	PICST_30177.p01(PS) PICST_85334.p01(PS) YKL217W(SC)
ORTHOMCL583(3 genes,1 taxa):	PICST_30030.p01(PS) PICST_33238.p01(PS) PICST_49245.p01(PS)
ORTHOMCL584(3 genes,2 taxa):	PICST_29969.p01(PS) PICST_30815.p01(PS) YOR378W(SC)
ORTHOMCL585(3 genes,1 taxa):	PICST_29702.p01(PS) PICST_29703.p01(PS) PICST_29704.p01(PS)
ORTHOMCL586(3 genes,1 taxa):	PICST_29635.p01(PS) PICST_62202.p01(PS) PICST_63037.p01(PS)
ORTHOMCL587(3 genes,2 taxa):	PICST_29563.p01(PS) YER073W(SC) YOR374W(SC)
ORTHOMCL588(3 genes,2 taxa):	PICST_29301.p01(PS) YDR300C(SC) YHR033W(SC)
ORTHOMCL589(3 genes,1 taxa):	PICST_29213.p01(PS) PICST_49064.p01(PS) PICST_57505.p01(PS)
ORTHOMCL590(3 genes,2 taxa):	PICST_29120.p01(PS) YCL048W(SC) YDR522C(SC)
ORTHOMCL591(3 genes,1 taxa):	PICST_29020.p01(PS) PICST_33109.p01(PS) PICST_78247.p01(PS)
ORTHOMCL592(3 genes,2 taxa):	PICST_28965.p01(PS) YDR147W(SC) YLR133W(SC)
ORTHOMCL593(3 genes,1 taxa):	PICST_28950.p01(PS) PICST_30195.p01(PS) PICST_31825.p01(PS)
ORTHOMCL594(3 genes,1 taxa):	PICST_28893.p01(PS) PICST_30111.p01(PS) PICST_51444.p01(PS)
ORTHOMCL595(3 genes,1 taxa):	PICST_28802.p01(PS) PICST_37347.p01(PS) PICST_44044.p01(PS)
ORTHOMCL596(3 genes,1 taxa):	PICST_28789.p01(PS) PICST_32838.p01(PS) PICST_32867.p01(PS)
ORTHOMCL597(3 genes,1 taxa):	PICST_28774.p01(PS) PICST_31085.p01(PS) PICST_31086.p01(PS)
ORTHOMCL598(3 genes,2 taxa):	PICST_28702.p01(PS) PICST_34099.p01(PS) YHR137W(SC)
ORTHOMCL599(3 genes,2 taxa):	PICST_28468.p01(PS) PICST_74654.p01(PS) YML131W(SC)
ORTHOMCL600(3 genes,2 taxa):	PICST_28404.p01(PS) PICST_51091.p01(PS) YCL057W(SC)
ORTHOMCL601(3 genes,2 taxa):	PICST_28288.p01(PS) YER059W(SC) YIL050W(SC)
ORTHOMCL602(3 genes,2 taxa):	PICST_28253.p01(PS) YJL134W(SC) YKR053C(SC)
ORTHOMCL603(3 genes,2 taxa):	PICST_28241.p01(PS) YDR409W(SC) YOR156C(SC)
ORTHOMCL604(3 genes,1 taxa):	PICST_28157.p01(PS) PICST_52278.p01(PS) PICST_57936.p01(PS)
ORTHOMCL605(3 genes,2 taxa):	PICST_28119.p01(PS) YCR073C(SC) YNR031C(SC)
ORTHOMCL606(3 genes,2 taxa):	PICST_27932.p01(PS) YGR008C(SC) YLR327C(SC)
ORTHOMCL607(3 genes,1 taxa):	PICST_27661.p01(PS) PICST_30412.p01(PS) PICST_45170.p01(PS)
ORTHOMCL608(3 genes,2 taxa):	PICST_2758.p01(PS) YDR247W(SC) YPL026C(SC)
ORTHOMCL609(3 genes,2 taxa):	PICST_2658.p01(PS) YDL042C(SC) YOL068C(SC)
ORTHOMCL610(3 genes,2 taxa):	PICST_25920.p01(PS) YCL011C(SC) YNL004W(SC)
ORTHOMCL611(3 genes,2 taxa):	PICST_23779.p01(PS) YBR089C-A(SC) YPR052C(SC)
ORTHOMCL612(3 genes,2 taxa):	PICST_22344.p01(PS) YLR098C(SC) YOR337W(SC)
ORTHOMCL613(3 genes,2 taxa):	PICST_19145.p01(PS) YMR199W(SC) YPL256C(SC)
ORTHOMCL614(3 genes,2 taxa):	PICST_17868.p01(PS) YGL049C(SC) YGR162W(SC)
ORTHOMCL615(3 genes,2 taxa):	PICST_167.p01(PS) PICST_47351.p01(PS) YHR099W(SC)
ORTHOMCL616(3 genes,2 taxa):	PICST_14132.p01(PS) YER132C(SC) YGL197W(SC)
ORTHOMCL617(3 genes,2 taxa):	PICST_11073.p01(PS) YDR200C(SC) YLR238W(SC)
ORTHOMCL618(2 genes,1 taxa):	YPL159C(SC) YPR151C(SC)
ORTHOMCL619(2 genes,1 taxa):	YOL082W(SC) YOL083W(SC)
ORTHOMCL620(2 genes,1 taxa):	YOL013W-A(SC) YOR072W-B(SC)
ORTHOMCL621(2 genes,1 taxa):	YNL018C(SC) YNL034W(SC)
ORTHOMCL622(2 genes,1 taxa):	YMR206W(SC) YNR014W(SC)
ORTHOMCL623(2 genes,1 taxa):	YMR198W(SC) YPL253C(SC)
ORTHOMCL624(2 genes,1 taxa):	YMR181C(SC) YPL229W(SC)
ORTHOMCL625(2 genes,1 taxa):	YLR457C(SC) YPR174C(SC)
ORTHOMCL626(2 genes,1 taxa):	YLL066W-B(SC) YLR466C-B(SC)
ORTHOMCL627(2 genes,1 taxa):	YLL061W(SC) YPL274W(SC)
ORTHOMCL628(2 genes,1 taxa):	YKR086W(SC) YNR011C(SC)
ORTHOMCL629(2 genes,1 taxa):	YKR075C(SC) YOR062C(SC)
ORTHOMCL630(2 genes,1 taxa):	YKL187C(SC) YLR413W(SC)
ORTHOMCL631(2 genes,1 taxa):	YKL105C(SC) YMR086W(SC)
ORTHOMCL632(2 genes,1 taxa):	YKL065C(SC) YMR040W(SC)
ORTHOMCL633(2 genes,1 taxa):	YKL050C(SC) YMR031C(SC)
ORTHOMCL634(2 genes,1 taxa):	YKL032C(SC) YMR072W(SC)
ORTHOMCL635(2 genes,1 taxa):	YJL181W(SC) YJR030C(SC)
ORTHOMCL636(2 genes,1 taxa):	YJL165C(SC) YKL168C(SC)
ORTHOMCL637(2 genes,1 taxa):	YJL116C(SC) YKR042W(SC)
ORTHOMCL638(2 genes,1 taxa):	YJL112W(SC) YKR036C(SC)
ORTHOMCL639(2 genes,1 taxa):	YJL099W(SC) YKR027W(SC)
ORTHOMCL640(2 genes,1 taxa):	YJL043W(SC) YKR015C(SC)
ORTHOMCL641(2 genes,1 taxa):	YJL037W(SC) YJL038C(SC)
ORTHOMCL642(2 genes,1 taxa):	YIR018W(SC) YOL028C(SC)
ORTHOMCL643(2 genes,1 taxa):	YIR013C(SC) YLR013W(SC)
ORTHOMCL644(2 genes,1 taxa):	YIL171W-A(SC) YJL220W(SC)
ORTHOMCL645(2 genes,1 taxa):	YIL158W(SC) YKR100C(SC)
ORTHOMCL646(2 genes,1 taxa):	YIL149C(SC) YKR095W(SC)
ORTHOMCL647(2 genes,1 taxa):	YIL148W(SC) YKR094C(SC)
ORTHOMCL648(2 genes,1 taxa):	YIL135C(SC) YNL074C(SC)
ORTHOMCL649(2 genes,1 taxa):	YIL089W(SC) YLR036C(SC)
ORTHOMCL650(2 genes,1 taxa):	YIL029C(SC) YPR071W(SC)
ORTHOMCL651(2 genes,1 taxa):	YHR210C(SC) YNR071C(SC)
ORTHOMCL652(2 genes,1 taxa):	YHR180W-A(SC) YPR108W-A(SC)
ORTHOMCL653(2 genes,1 taxa):	YHR139C(SC) YNL160W(SC)
ORTHOMCL654(2 genes,1 taxa):	YHR053C(SC) YHR055C(SC)
ORTHOMCL655(2 genes,1 taxa):	YHR052W-A(SC) YHR054W-A(SC)
ORTHOMCL656(2 genes,1 taxa):	YHR043C(SC) YHR044C(SC)
ORTHOMCL657(2 genes,1 taxa):	YHR031C(SC) YML061C(SC)
ORTHOMCL658(2 genes,1 taxa):	YGR221C(SC) YHR149C(SC)
ORTHOMCL659(2 genes,1 taxa):	YGR177C(SC) YOR377W(SC)
ORTHOMCL660(2 genes,1 taxa):	YGR142W(SC) YPR158W(SC)
ORTHOMCL661(2 genes,1 taxa):	YGR109C(SC) YPR120C(SC)
ORTHOMCL662(2 genes,1 taxa):	YGR097W(SC) YPR115W(SC)
ORTHOMCL663(2 genes,1 taxa):	YGR071C(SC) YLR373C(SC)
ORTHOMCL664(2 genes,1 taxa):	YGR041W(SC) YLR353W(SC)
ORTHOMCL665(2 genes,1 taxa):	YGR023W(SC) YLR332W(SC)
ORTHOMCL666(2 genes,1 taxa):	YGL258W(SC) YOR387C(SC)
ORTHOMCL667(2 genes,1 taxa):	YGL173C(SC) YOR048C(SC)
ORTHOMCL668(2 genes,1 taxa):	YGL134W(SC) YPL219W(SC)
ORTHOMCL669(2 genes,1 taxa):	YFR039C(SC) YGL228W(SC)
ORTHOMCL670(2 genes,1 taxa):	YFR023W(SC) YHR015W(SC)
ORTHOMCL671(2 genes,1 taxa):	YFR013W(SC) YOL017W(SC)
ORTHOMCL672(2 genes,1 taxa):	YFL054C(SC) YLL043W(SC)
ORTHOMCL673(2 genes,1 taxa):	YER187W(SC) YGL262W(SC)
ORTHOMCL674(2 genes,1 taxa):	YER176W(SC) YMR080C(SC)
ORTHOMCL675(2 genes,1 taxa):	YER095W(SC) YER179W(SC)
ORTHOMCL676(2 genes,1 taxa):	YER028C(SC) YGL209W(SC)
ORTHOMCL677(2 genes,1 taxa):	YEL075W-A(SC) YLR463C(SC)
ORTHOMCL678(2 genes,1 taxa):	YEL070W(SC) YNR073C(SC)
ORTHOMCL679(2 genes,1 taxa):	YDR534C(SC) YOR383C(SC)
ORTHOMCL680(2 genes,1 taxa):	YDR461W(SC) YNL145W(SC)
ORTHOMCL681(2 genes,1 taxa):	YDR420W(SC) YGR014W(SC)
ORTHOMCL682(2 genes,1 taxa):	YDR417C(SC) YEL053W-A(SC)
ORTHOMCL683(2 genes,1 taxa):	YDR351W(SC) YHR103W(SC)
ORTHOMCL684(2 genes,1 taxa):	YDR309C(SC) YHR061C(SC)
ORTHOMCL685(2 genes,1 taxa):	YDR287W(SC) YHR046C(SC)
ORTHOMCL686(2 genes,1 taxa):	YDR259C(SC) YOR028C(SC)
ORTHOMCL687(2 genes,1 taxa):	YDR222W(SC) YLR225C(SC)
ORTHOMCL688(2 genes,1 taxa):	YDR134C(SC) YLR110C(SC)
ORTHOMCL689(2 genes,1 taxa):	YDR131C(SC) YJL149W(SC)
ORTHOMCL690(2 genes,1 taxa):	YDR125C(SC) YLR099C(SC)
ORTHOMCL691(2 genes,1 taxa):	YDR085C(SC) YER158C(SC)
ORTHOMCL692(2 genes,1 taxa):	YDR077W(SC) YER150W(SC)
ORTHOMCL693(2 genes,1 taxa):	YDL222C(SC) YNL194C(SC)
ORTHOMCL694(2 genes,1 taxa):	YDL211C(SC) YNL176C(SC)
ORTHOMCL695(2 genes,1 taxa):	YDL130W-A(SC) YDL181W(SC)
ORTHOMCL696(2 genes,1 taxa):	YDL037C(SC) YIR019C(SC)
ORTHOMCL697(2 genes,1 taxa):	YDL021W(SC) YOL056W(SC)
ORTHOMCL698(2 genes,1 taxa):	YCR106W(SC) YLL054C(SC)
ORTHOMCL699(2 genes,1 taxa):	YCR069W(SC) YNR028W(SC)
ORTHOMCL700(2 genes,1 taxa):	YCR024C-A(SC) YEL017C-A(SC)
ORTHOMCL701(2 genes,1 taxa):	YCR018C(SC) YPL021W(SC)
ORTHOMCL702(2 genes,1 taxa):	YCL066W(SC) YCR040W(SC)
ORTHOMCL703(2 genes,1 taxa):	YCL051W(SC) YDR528W(SC)
ORTHOMCL704(2 genes,1 taxa):	YCL037C(SC) YDR515W(SC)
ORTHOMCL705(2 genes,1 taxa):	YCL026C-A(SC) YCL026C-B(SC)
ORTHOMCL706(2 genes,1 taxa):	YBR300C(SC) YGR293C(SC)
ORTHOMCL707(2 genes,1 taxa):	YBR298C-A(SC) YGR291C(SC)
ORTHOMCL708(2 genes,1 taxa):	YBR284W(SC) YJL070C(SC)
ORTHOMCL709(2 genes,1 taxa):	YBR270C(SC) YJL058C(SC)
ORTHOMCL710(2 genes,1 taxa):	YBR197C(SC) YPL077C(SC)
ORTHOMCL711(2 genes,1 taxa):	YBR072W(SC) YDR171W(SC)
ORTHOMCL712(2 genes,1 taxa):	YBR054W(SC) YDR033W(SC)
ORTHOMCL713(2 genes,1 taxa):	YBR033W(SC) YKL038W(SC)
ORTHOMCL714(2 genes,1 taxa):	YBR005W(SC) YDR003W(SC)
ORTHOMCL715(2 genes,1 taxa):	YBL009W(SC) YGL021W(SC)
ORTHOMCL716(2 genes,1 taxa):	YAR070C(SC) YHR214C-E(SC)
ORTHOMCL717(2 genes,1 taxa):	YAR069C(SC) YHR214C-D(SC)
ORTHOMCL718(2 genes,1 taxa):	YAR068W(SC) YHR214W-A(SC)
ORTHOMCL719(2 genes,1 taxa):	YAR064W(SC) YHR213W-B(SC)
ORTHOMCL720(2 genes,1 taxa):	YAR061W(SC) YHR212W-A(SC)
ORTHOMCL721(2 genes,1 taxa):	YAR060C(SC) YHR212C(SC)
ORTHOMCL722(2 genes,1 taxa):	YAL056W(SC) YOR371C(SC)
ORTHOMCL723(2 genes,1 taxa):	YAL051W(SC) YOR363C(SC)
ORTHOMCL724(2 genes,1 taxa):	YAL028W(SC) YOR324C(SC)
ORTHOMCL725(2 genes,1 taxa):	YAL007C(SC) YOR016C(SC)
ORTHOMCL726(2 genes,2 taxa):	PICST_9984.p01(PS) YLR218C(SC)
ORTHOMCL727(2 genes,2 taxa):	PICST_9444.p01(PS) YML108W(SC)
ORTHOMCL728(2 genes,2 taxa):	PICST_9318.p01(PS) YOL012C(SC)
ORTHOMCL729(2 genes,2 taxa):	PICST_9166.p01(PS) YJL104W(SC)
ORTHOMCL730(2 genes,2 taxa):	PICST_91583.p01(PS) YOR037W(SC)
ORTHOMCL731(2 genes,1 taxa):	PICST_91557.p01(PS) PICST_91558.p01(PS)
ORTHOMCL732(2 genes,2 taxa):	PICST_91530.p01(PS) YDL148C(SC)
ORTHOMCL733(2 genes,2 taxa):	PICST_9152.p01(PS) YAL059W(SC)
ORTHOMCL734(2 genes,2 taxa):	PICST_91503.p01(PS) YDR145W(SC)
ORTHOMCL735(2 genes,2 taxa):	PICST_91482.p01(PS) YBR039W(SC)
ORTHOMCL736(2 genes,2 taxa):	PICST_91441.p01(PS) YHR085W(SC)
ORTHOMCL737(2 genes,2 taxa):	PICST_91430.p01(PS) YNL035C(SC)
ORTHOMCL738(2 genes,2 taxa):	PICST_91345.p01(PS) YNL061W(SC)
ORTHOMCL739(2 genes,2 taxa):	PICST_91291.p01(PS) YDL119C(SC)
ORTHOMCL740(2 genes,2 taxa):	PICST_91200.p01(PS) YDR238C(SC)
ORTHOMCL741(2 genes,2 taxa):	PICST_91130.p01(PS) YGL200C(SC)
ORTHOMCL742(2 genes,2 taxa):	PICST_91106.p01(PS) YKL004W(SC)
ORTHOMCL743(2 genes,2 taxa):	PICST_91105.p01(PS) YDR050C(SC)
ORTHOMCL744(2 genes,2 taxa):	PICST_91075.p01(PS) YAL041W(SC)
ORTHOMCL745(2 genes,2 taxa):	PICST_91072.p01(PS) YMR278W(SC)
ORTHOMCL746(2 genes,2 taxa):	PICST_91065.p01(PS) YKL211C(SC)
ORTHOMCL747(2 genes,2 taxa):	PICST_91057.p01(PS) YNL037C(SC)
ORTHOMCL748(2 genes,2 taxa):	PICST_91009.p01(PS) YOR369C(SC)
ORTHOMCL749(2 genes,2 taxa):	PICST_90997.p01(PS) YOR323C(SC)
ORTHOMCL750(2 genes,2 taxa):	PICST_90976.p01(PS) YKL001C(SC)
ORTHOMCL751(2 genes,2 taxa):	PICST_90967.p01(PS) YNL092W(SC)
ORTHOMCL752(2 genes,2 taxa):	PICST_90954.p01(PS) YBR228W(SC)
ORTHOMCL753(2 genes,2 taxa):	PICST_90941.p01(PS) YGL181W(SC)
ORTHOMCL754(2 genes,2 taxa):	PICST_90939.p01(PS) YGL148W(SC)
ORTHOMCL755(2 genes,2 taxa):	PICST_90882.p01(PS) YLR166C(SC)
ORTHOMCL756(2 genes,2 taxa):	PICST_90881.p01(PS) YLR397C(SC)
ORTHOMCL757(2 genes,2 taxa):	PICST_90811.p01(PS) YMR296C(SC)
ORTHOMCL758(2 genes,2 taxa):	PICST_90761.p01(PS) YLR439W(SC)
ORTHOMCL759(2 genes,2 taxa):	PICST_90752.p01(PS) YNR043W(SC)
ORTHOMCL760(2 genes,2 taxa):	PICST_90702.p01(PS) YPL043W(SC)
ORTHOMCL761(2 genes,2 taxa):	PICST_90675.p01(PS) YGR274C(SC)
ORTHOMCL762(2 genes,2 taxa):	PICST_90672.p01(PS) YDR126W(SC)
ORTHOMCL763(2 genes,2 taxa):	PICST_90641.p01(PS) YER164W(SC)
ORTHOMCL764(2 genes,2 taxa):	PICST_90612.p01(PS) YKL184W(SC)
ORTHOMCL765(2 genes,2 taxa):	PICST_90609.p01(PS) YKL024C(SC)
ORTHOMCL766(2 genes,2 taxa):	PICST_90608.p01(PS) YJL006C(SC)
ORTHOMCL767(2 genes,2 taxa):	PICST_90602.p01(PS) YGL068W(SC)
ORTHOMCL768(2 genes,2 taxa):	PICST_90594.p01(PS) YHR039C(SC)
ORTHOMCL769(2 genes,2 taxa):	PICST_90578.p01(PS) YCL054W(SC)
ORTHOMCL770(2 genes,2 taxa):	PICST_90571.p01(PS) YDL160C(SC)
ORTHOMCL771(2 genes,2 taxa):	PICST_90569.p01(PS) YDR204W(SC)
ORTHOMCL772(2 genes,2 taxa):	PICST_90546.p01(PS) YMR038C(SC)
ORTHOMCL773(2 genes,2 taxa):	PICST_90501.p01(PS) YER165W(SC)
ORTHOMCL774(2 genes,2 taxa):	PICST_90444.p01(PS) YER136W(SC)
ORTHOMCL775(2 genes,2 taxa):	PICST_90419.p01(PS) YNL075W(SC)
ORTHOMCL776(2 genes,2 taxa):	PICST_90280.p01(PS) YBL035C(SC)
ORTHOMCL777(2 genes,2 taxa):	PICST_90266.p01(PS) YNR021W(SC)
ORTHOMCL778(2 genes,2 taxa):	PICST_90237.p01(PS) YHR082C(SC)
ORTHOMCL779(2 genes,2 taxa):	PICST_90212.p01(PS) YKL009W(SC)
ORTHOMCL780(2 genes,2 taxa):	PICST_90190.p01(PS) YLR259C(SC)
ORTHOMCL781(2 genes,2 taxa):	PICST_90189.p01(PS) YLR026C(SC)
ORTHOMCL782(2 genes,2 taxa):	PICST_90188.p01(PS) YMR146C(SC)
ORTHOMCL783(2 genes,2 taxa):	PICST_90151.p01(PS) YAL048C(SC)
ORTHOMCL784(2 genes,2 taxa):	PICST_90137.p01(PS) YDR331W(SC)
ORTHOMCL785(2 genes,2 taxa):	PICST_90135.p01(PS) YBR160W(SC)
ORTHOMCL786(2 genes,2 taxa):	PICST_90035.p01(PS) YFR051C(SC)
ORTHOMCL787(2 genes,2 taxa):	PICST_90001.p01(PS) YMR304W(SC)
ORTHOMCL788(2 genes,2 taxa):	PICST_89978.p01(PS) YGL245W(SC)
ORTHOMCL789(2 genes,2 taxa):	PICST_89976.p01(PS) YJR024C(SC)
ORTHOMCL790(2 genes,2 taxa):	PICST_89948.p01(PS) YFL005W(SC)
ORTHOMCL791(2 genes,2 taxa):	PICST_89936.p01(PS) YLR277C(SC)
ORTHOMCL792(2 genes,2 taxa):	PICST_89908.p01(PS) YCR068W(SC)
ORTHOMCL793(2 genes,2 taxa):	PICST_89865.p01(PS) YKR043C(SC)
ORTHOMCL794(2 genes,2 taxa):	PICST_89789.p01(PS) YDR470C(SC)
ORTHOMCL795(2 genes,2 taxa):	PICST_89732.p01(PS) YKL029C(SC)
ORTHOMCL796(2 genes,2 taxa):	PICST_89662.p01(PS) YFR050C(SC)
ORTHOMCL797(2 genes,2 taxa):	PICST_89638.p01(PS) YMR058W(SC)
ORTHOMCL798(2 genes,2 taxa):	PICST_89623.p01(PS) YDR232W(SC)
ORTHOMCL799(2 genes,2 taxa):	PICST_89614.p01(PS) YHR104W(SC)
ORTHOMCL800(2 genes,2 taxa):	PICST_89595.p01(PS) YML102W(SC)
ORTHOMCL801(2 genes,2 taxa):	PICST_8958.p01(PS) YMR260C(SC)
ORTHOMCL802(2 genes,2 taxa):	PICST_89565.p01(PS) YDL178W(SC)
ORTHOMCL803(2 genes,2 taxa):	PICST_89535.p01(PS) YJL087C(SC)
ORTHOMCL804(2 genes,2 taxa):	PICST_89506.p01(PS) YKL205W(SC)
ORTHOMCL805(2 genes,2 taxa):	PICST_89481.p01(PS) YKL134C(SC)
ORTHOMCL806(2 genes,2 taxa):	PICST_89472.p01(PS) YKL170W(SC)
ORTHOMCL807(2 genes,2 taxa):	PICST_89470.p01(PS) YER152C(SC)
ORTHOMCL808(2 genes,2 taxa):	PICST_89421.p01(PS) YPR140W(SC)
ORTHOMCL809(2 genes,2 taxa):	PICST_89414.p01(PS) YDL097C(SC)
ORTHOMCL810(2 genes,2 taxa):	PICST_89338.p01(PS) YJL167W(SC)
ORTHOMCL811(2 genes,2 taxa):	PICST_89309.p01(PS) YIL142W(SC)
ORTHOMCL812(2 genes,2 taxa):	PICST_89296.p01(PS) YMR286W(SC)
ORTHOMCL813(2 genes,2 taxa):	PICST_89292.p01(PS) YOR216C(SC)
ORTHOMCL814(2 genes,2 taxa):	PICST_89290.p01(PS) YGL065C(SC)
ORTHOMCL815(2 genes,2 taxa):	PICST_89256.p01(PS) YEL009C(SC)
ORTHOMCL816(2 genes,2 taxa):	PICST_89245.p01(PS) YBR286W(SC)
ORTHOMCL817(2 genes,2 taxa):	PICST_89228.p01(PS) YCL030C(SC)
ORTHOMCL818(2 genes,2 taxa):	PICST_89195.p01(PS) YDR158W(SC)
ORTHOMCL819(2 genes,2 taxa):	PICST_89184.p01(PS) YIL108W(SC)
ORTHOMCL820(2 genes,2 taxa):	PICST_89162.p01(PS) YER036C(SC)
ORTHOMCL821(2 genes,2 taxa):	PICST_89153.p01(PS) YMR093W(SC)
ORTHOMCL822(2 genes,2 taxa):	PICST_89141.p01(PS) YDR127W(SC)
ORTHOMCL823(2 genes,2 taxa):	PICST_89086.p01(PS) YMR167W(SC)
ORTHOMCL824(2 genes,2 taxa):	PICST_89074.p01(PS) YER020W(SC)
ORTHOMCL825(2 genes,2 taxa):	PICST_89047.p01(PS) YHR073W(SC)
ORTHOMCL826(2 genes,2 taxa):	PICST_89025.p01(PS) YPL042C(SC)
ORTHOMCL827(2 genes,2 taxa):	PICST_89018.p01(PS) YJR104C(SC)
ORTHOMCL828(2 genes,2 taxa):	PICST_89007.p01(PS) YML097C(SC)
ORTHOMCL829(2 genes,2 taxa):	PICST_89002.p01(PS) YJL154C(SC)
ORTHOMCL830(2 genes,2 taxa):	PICST_88952.p01(PS) YHR068W(SC)
ORTHOMCL831(2 genes,2 taxa):	PICST_88926.p01(PS) YJR119C(SC)
ORTHOMCL832(2 genes,2 taxa):	PICST_88919.p01(PS) YNL142W(SC)
ORTHOMCL833(2 genes,2 taxa):	PICST_88879.p01(PS) YGR261C(SC)
ORTHOMCL834(2 genes,2 taxa):	PICST_88869.p01(PS) YJL091C(SC)
ORTHOMCL835(2 genes,2 taxa):	PICST_88854.p01(PS) YLR330W(SC)
ORTHOMCL836(2 genes,2 taxa):	PICST_88844.p01(PS) YOR063W(SC)
ORTHOMCL837(2 genes,2 taxa):	PICST_88824.p01(PS) YPL082C(SC)
ORTHOMCL838(2 genes,2 taxa):	PICST_88762.p01(PS) YGL187C(SC)
ORTHOMCL839(2 genes,2 taxa):	PICST_88728.p01(PS) YPL226W(SC)
ORTHOMCL840(2 genes,2 taxa):	PICST_88710.p01(PS) YEL011W(SC)
ORTHOMCL841(2 genes,2 taxa):	PICST_88705.p01(PS) YDR234W(SC)
ORTHOMCL842(2 genes,2 taxa):	PICST_88690.p01(PS) YGR054W(SC)
ORTHOMCL843(2 genes,2 taxa):	PICST_88664.p01(PS) YNR052C(SC)
ORTHOMCL844(2 genes,2 taxa):	PICST_88634.p01(PS) YLR151C(SC)
ORTHOMCL845(2 genes,2 taxa):	PICST_88627.p01(PS) YLR023C(SC)
ORTHOMCL846(2 genes,2 taxa):	PICST_88597.p01(PS) YGL094C(SC)
ORTHOMCL847(2 genes,2 taxa):	PICST_88527.p01(PS) YLR077W(SC)
ORTHOMCL848(2 genes,2 taxa):	PICST_88418.p01(PS) YLR347C(SC)
ORTHOMCL849(2 genes,2 taxa):	PICST_88383.p01(PS) YDR332W(SC)
ORTHOMCL850(2 genes,2 taxa):	PICST_88335.p01(PS) YML086C(SC)
ORTHOMCL851(2 genes,2 taxa):	PICST_88332.p01(PS) YOR113W(SC)
ORTHOMCL852(2 genes,2 taxa):	PICST_88330.p01(PS) YGR234W(SC)
ORTHOMCL853(2 genes,2 taxa):	PICST_88310.p01(PS) YJL054W(SC)
ORTHOMCL854(2 genes,2 taxa):	PICST_88284.p01(PS) YKL179C(SC)
ORTHOMCL855(2 genes,2 taxa):	PICST_88224.p01(PS) YOL057W(SC)
ORTHOMCL856(2 genes,2 taxa):	PICST_88206.p01(PS) YOR335C(SC)
ORTHOMCL857(2 genes,2 taxa):	PICST_88189.p01(PS) YNL273W(SC)
ORTHOMCL858(2 genes,2 taxa):	PICST_88182.p01(PS) YFL033C(SC)
ORTHOMCL859(2 genes,2 taxa):	PICST_88123.p01(PS) YJL041W(SC)
ORTHOMCL860(2 genes,2 taxa):	PICST_88102.p01(PS) YGL231C(SC)
ORTHOMCL861(2 genes,2 taxa):	PICST_88096.p01(PS) YNL248C(SC)
ORTHOMCL862(2 genes,2 taxa):	PICST_88066.p01(PS) YJL014W(SC)
ORTHOMCL863(2 genes,2 taxa):	PICST_88040.p01(PS) YMR128W(SC)
ORTHOMCL864(2 genes,2 taxa):	PICST_87984.p01(PS) YDR390C(SC)
ORTHOMCL865(2 genes,2 taxa):	PICST_87980.p01(PS) YER042W(SC)
ORTHOMCL866(2 genes,2 taxa):	PICST_87949.p01(PS) YKL212W(SC)
ORTHOMCL867(2 genes,2 taxa):	PICST_87941.p01(PS) YPL125W(SC)
ORTHOMCL868(2 genes,2 taxa):	PICST_87921.p01(PS) YGL120C(SC)
ORTHOMCL869(2 genes,2 taxa):	PICST_87915.p01(PS) YDL107W(SC)
ORTHOMCL870(2 genes,2 taxa):	PICST_87861.p01(PS) YPL133C(SC)
ORTHOMCL871(2 genes,2 taxa):	PICST_87852.p01(PS) YGL112C(SC)
ORTHOMCL872(2 genes,2 taxa):	PICST_87815.p01(PS) YJR113C(SC)
ORTHOMCL873(2 genes,2 taxa):	PICST_87778.p01(PS) YDR294C(SC)
ORTHOMCL874(2 genes,2 taxa):	PICST_87761.p01(PS) YDR292C(SC)
ORTHOMCL875(2 genes,2 taxa):	PICST_87707.p01(PS) YGR048W(SC)
ORTHOMCL876(2 genes,2 taxa):	PICST_87669.p01(PS) YOR209C(SC)
ORTHOMCL877(2 genes,2 taxa):	PICST_87591.p01(PS) YPR183W(SC)
ORTHOMCL878(2 genes,2 taxa):	PICST_87539.p01(PS) YBR237W(SC)
ORTHOMCL879(2 genes,2 taxa):	PICST_87531.p01(PS) YBR162C(SC)
ORTHOMCL880(2 genes,2 taxa):	PICST_87511.p01(PS) YDR155C(SC)
ORTHOMCL881(2 genes,2 taxa):	PICST_87507.p01(PS) YIL129C(SC)
ORTHOMCL882(2 genes,2 taxa):	PICST_87495.p01(PS) YMR293C(SC)
ORTHOMCL883(2 genes,2 taxa):	PICST_87443.p01(PS) YJR078W(SC)
ORTHOMCL884(2 genes,2 taxa):	PICST_87441.p01(PS) YDR152W(SC)
ORTHOMCL885(2 genes,2 taxa):	PICST_87428.p01(PS) YDL171C(SC)
ORTHOMCL886(2 genes,2 taxa):	PICST_87387.p01(PS) YLR127C(SC)
ORTHOMCL887(2 genes,2 taxa):	PICST_87371.p01(PS) YGR253C(SC)
ORTHOMCL888(2 genes,2 taxa):	PICST_87280.p01(PS) YDL145C(SC)
ORTHOMCL889(2 genes,2 taxa):	PICST_87266.p01(PS) YMR196W(SC)
ORTHOMCL890(2 genes,2 taxa):	PICST_87235.p01(PS) YPL234C(SC)
ORTHOMCL891(2 genes,2 taxa):	PICST_87203.p01(PS) YDR086C(SC)
ORTHOMCL892(2 genes,2 taxa):	PICST_87156.p01(PS) YPL083C(SC)
ORTHOMCL893(2 genes,2 taxa):	PICST_87128.p01(PS) YGR062C(SC)
ORTHOMCL894(2 genes,2 taxa):	PICST_87049.p01(PS) YGR266W(SC)
ORTHOMCL895(2 genes,2 taxa):	PICST_87046.p01(PS) YOR224C(SC)
ORTHOMCL896(2 genes,2 taxa):	PICST_87042.p01(PS) YKL190W(SC)
ORTHOMCL897(2 genes,2 taxa):	PICST_87040.p01(PS) YGL160W(SC)
ORTHOMCL898(2 genes,2 taxa):	PICST_87025.p01(PS) YNR041C(SC)
ORTHOMCL899(2 genes,2 taxa):	PICST_87011.p01(PS) YDR347W(SC)
ORTHOMCL900(2 genes,2 taxa):	PICST_86981.p01(PS) YNL102W(SC)
ORTHOMCL901(2 genes,2 taxa):	PICST_86979.p01(PS) YJL080C(SC)
ORTHOMCL902(2 genes,2 taxa):	PICST_86955.p01(PS) YDR398W(SC)
ORTHOMCL903(2 genes,2 taxa):	PICST_86905.p01(PS) YBR080C(SC)
ORTHOMCL904(2 genes,2 taxa):	PICST_86867.p01(PS) YKL028W(SC)
ORTHOMCL905(2 genes,2 taxa):	PICST_86849.p01(PS) YOL021C(SC)
ORTHOMCL906(2 genes,2 taxa):	PICST_86847.p01(PS) YHR026W(SC)
ORTHOMCL907(2 genes,2 taxa):	PICST_86817.p01(PS) YMR131C(SC)
ORTHOMCL908(2 genes,2 taxa):	PICST_86797.p01(PS) YPR112C(SC)
ORTHOMCL909(2 genes,2 taxa):	PICST_86778.p01(PS) YBR003W(SC)
ORTHOMCL910(2 genes,2 taxa):	PICST_86762.p01(PS) YDR382W(SC)
ORTHOMCL911(2 genes,2 taxa):	PICST_86747.p01(PS) YDL174C(SC)
ORTHOMCL912(2 genes,2 taxa):	PICST_86741.p01(PS) YGR218W(SC)
ORTHOMCL913(2 genes,2 taxa):	PICST_86664.p01(PS) YDL008W(SC)
ORTHOMCL914(2 genes,2 taxa):	PICST_86656.p01(PS) YHR109W(SC)
ORTHOMCL915(2 genes,2 taxa):	PICST_86644.p01(PS) YJR058C(SC)
ORTHOMCL916(2 genes,2 taxa):	PICST_86611.p01(PS) YER049W(SC)
ORTHOMCL917(2 genes,2 taxa):	PICST_86603.p01(PS) YDR109C(SC)
ORTHOMCL918(2 genes,2 taxa):	PICST_86602.p01(PS) YMR307W(SC)
ORTHOMCL919(2 genes,2 taxa):	PICST_86570.p01(PS) YBL099W(SC)
ORTHOMCL920(2 genes,2 taxa):	PICST_86507.p01(PS) YJL062W(SC)
ORTHOMCL921(2 genes,2 taxa):	PICST_86481.p01(PS) YDR296W(SC)
ORTHOMCL922(2 genes,2 taxa):	PICST_86479.p01(PS) YKL155C(SC)
ORTHOMCL923(2 genes,2 taxa):	PICST_86474.p01(PS) YGL045W(SC)
ORTHOMCL924(2 genes,2 taxa):	PICST_86449.p01(PS) YPR049C(SC)
ORTHOMCL925(2 genes,2 taxa):	PICST_86424.p01(PS) YLL013C(SC)
ORTHOMCL926(2 genes,2 taxa):	PICST_86417.p01(PS) YPR024W(SC)
ORTHOMCL927(2 genes,2 taxa):	PICST_86369.p01(PS) YER047C(SC)
ORTHOMCL928(2 genes,2 taxa):	PICST_86322.p01(PS) YOR061W(SC)
ORTHOMCL929(2 genes,2 taxa):	PICST_86304.p01(PS) YGR100W(SC)
ORTHOMCL930(2 genes,2 taxa):	PICST_86231.p01(PS) YOR196C(SC)
ORTHOMCL931(2 genes,2 taxa):	PICST_86222.p01(PS) YEL002C(SC)
ORTHOMCL932(2 genes,2 taxa):	PICST_86192.p01(PS) YGR111W(SC)
ORTHOMCL933(2 genes,2 taxa):	PICST_86186.p01(PS) YKR081C(SC)
ORTHOMCL934(2 genes,2 taxa):	PICST_86171.p01(PS) YGR187C(SC)
ORTHOMCL935(2 genes,2 taxa):	PICST_86170.p01(PS) YIR034C(SC)
ORTHOMCL936(2 genes,2 taxa):	PICST_86162.p01(PS) YKL051W(SC)
ORTHOMCL937(2 genes,2 taxa):	PICST_86159.p01(PS) YOR020C(SC)
ORTHOMCL938(2 genes,2 taxa):	PICST_86147.p01(PS) YOR065W(SC)
ORTHOMCL939(2 genes,2 taxa):	PICST_86136.p01(PS) YER159C(SC)
ORTHOMCL940(2 genes,2 taxa):	PICST_86106.p01(PS) YNR036C(SC)
ORTHOMCL941(2 genes,2 taxa):	PICST_86078.p01(PS) YCR081W(SC)
ORTHOMCL942(2 genes,2 taxa):	PICST_86063.p01(PS) YLR205C(SC)
ORTHOMCL943(2 genes,2 taxa):	PICST_86017.p01(PS) YER169W(SC)
ORTHOMCL944(2 genes,2 taxa):	PICST_86016.p01(PS) YEL052W(SC)
ORTHOMCL945(2 genes,2 taxa):	PICST_85971.p01(PS) YGL207W(SC)
ORTHOMCL946(2 genes,2 taxa):	PICST_85961.p01(PS) YFR037C(SC)
ORTHOMCL947(2 genes,2 taxa):	PICST_85954.p01(PS) YNR032W(SC)
ORTHOMCL948(2 genes,2 taxa):	PICST_85953.p01(PS) YDL150W(SC)
ORTHOMCL949(2 genes,2 taxa):	PICST_85951.p01(PS) YKL060C(SC)
ORTHOMCL950(2 genes,2 taxa):	PICST_85931.p01(PS) YML048W(SC)
ORTHOMCL951(2 genes,2 taxa):	PICST_85911.p01(PS) YJL100W(SC)
ORTHOMCL952(2 genes,2 taxa):	PICST_85882.p01(PS) YMR176W(SC)
ORTHOMCL953(2 genes,2 taxa):	PICST_85872.p01(PS) YNR035C(SC)
ORTHOMCL954(2 genes,2 taxa):	PICST_85825.p01(PS) YDR432W(SC)
ORTHOMCL955(2 genes,2 taxa):	PICST_85815.p01(PS) YJL109C(SC)
ORTHOMCL956(2 genes,2 taxa):	PICST_85807.p01(PS) YBR025C(SC)
ORTHOMCL957(2 genes,2 taxa):	PICST_85790.p01(PS) YBL023C(SC)
ORTHOMCL958(2 genes,2 taxa):	PICST_85787.p01(PS) YPL010W(SC)
ORTHOMCL959(2 genes,2 taxa):	PICST_85761.p01(PS) YOR259C(SC)
ORTHOMCL960(2 genes,2 taxa):	PICST_85755.p01(PS) YNL059C(SC)
ORTHOMCL961(2 genes,2 taxa):	PICST_85730.p01(PS) YHR120W(SC)
ORTHOMCL962(2 genes,2 taxa):	PICST_85722.p01(PS) YGL153W(SC)
ORTHOMCL963(2 genes,2 taxa):	PICST_85710.p01(PS) YER090W(SC)
ORTHOMCL964(2 genes,2 taxa):	PICST_85698.p01(PS) YGR125W(SC)
ORTHOMCL965(2 genes,2 taxa):	PICST_85667.p01(PS) YPL169C(SC)
ORTHOMCL966(2 genes,2 taxa):	PICST_85654.p01(PS) YNL064C(SC)
ORTHOMCL967(2 genes,2 taxa):	PICST_85645.p01(PS) YNL138W(SC)
ORTHOMCL968(2 genes,2 taxa):	PICST_85593.p01(PS) YNR057C(SC)
ORTHOMCL969(2 genes,2 taxa):	PICST_85588.p01(PS) YCL017C(SC)
ORTHOMCL970(2 genes,2 taxa):	PICST_85561.p01(PS) YJR080C(SC)
ORTHOMCL971(2 genes,2 taxa):	PICST_85553.p01(PS) YLL028W(SC)
ORTHOMCL972(2 genes,2 taxa):	PICST_85551.p01(PS) YOL073C(SC)
ORTHOMCL973(2 genes,2 taxa):	PICST_85543.p01(PS) YHL014C(SC)
ORTHOMCL974(2 genes,2 taxa):	PICST_85539.p01(PS) YDR032C(SC)
ORTHOMCL975(2 genes,2 taxa):	PICST_85478.p01(PS) YKR066C(SC)
ORTHOMCL976(2 genes,2 taxa):	PICST_85465.p01(PS) YMR256C(SC)
ORTHOMCL977(2 genes,2 taxa):	PICST_85463.p01(PS) YOR254C(SC)
ORTHOMCL978(2 genes,2 taxa):	PICST_85432.p01(PS) YOR355W(SC)
ORTHOMCL979(2 genes,2 taxa):	PICST_85423.p01(PS) YMR099C(SC)
ORTHOMCL980(2 genes,2 taxa):	PICST_85407.p01(PS) YGL054C(SC)
ORTHOMCL981(2 genes,2 taxa):	PICST_85406.p01(PS) YKL213C(SC)
ORTHOMCL982(2 genes,2 taxa):	PICST_85400.p01(PS) YKR002W(SC)
ORTHOMCL983(2 genes,2 taxa):	PICST_85387.p01(PS) YNL220W(SC)
ORTHOMCL984(2 genes,2 taxa):	PICST_85379.p01(PS) YLL026W(SC)
ORTHOMCL985(2 genes,2 taxa):	PICST_85362.p01(PS) YAL058W(SC)
ORTHOMCL986(2 genes,2 taxa):	PICST_85359.p01(PS) YPL249C(SC)
ORTHOMCL987(2 genes,2 taxa):	PICST_85324.p01(PS) YLR410W(SC)
ORTHOMCL988(2 genes,2 taxa):	PICST_85298.p01(PS) YMR079W(SC)
ORTHOMCL989(2 genes,2 taxa):	PICST_85290.p01(PS) YDR479C(SC)
ORTHOMCL990(2 genes,2 taxa):	PICST_85287.p01(PS) YLR398C(SC)
ORTHOMCL991(2 genes,2 taxa):	PICST_85276.p01(PS) YOR070C(SC)
ORTHOMCL992(2 genes,2 taxa):	PICST_85261.p01(PS) YHL015W(SC)
ORTHOMCL993(2 genes,2 taxa):	PICST_85256.p01(PS) YJL131C(SC)
ORTHOMCL994(2 genes,2 taxa):	PICST_85255.p01(PS) YJL111W(SC)
ORTHOMCL995(2 genes,2 taxa):	PICST_85253.p01(PS) YDL065C(SC)
ORTHOMCL996(2 genes,2 taxa):	PICST_85252.p01(PS) YER133W(SC)
ORTHOMCL997(2 genes,2 taxa):	PICST_85246.p01(PS) YOR370C(SC)
ORTHOMCL998(2 genes,2 taxa):	PICST_85224.p01(PS) YHR025W(SC)
ORTHOMCL999(2 genes,2 taxa):	PICST_85160.p01(PS) YOL052C(SC)
ORTHOMCL1000(2 genes,2 taxa):	PICST_85155.p01(PS) YPR086W(SC)
ORTHOMCL1001(2 genes,2 taxa):	PICST_85151.p01(PS) YHR064C(SC)
ORTHOMCL1002(2 genes,2 taxa):	PICST_85125.p01(PS) YKL182W(SC)
ORTHOMCL1003(2 genes,2 taxa):	PICST_85107.p01(PS) YLL036C(SC)
ORTHOMCL1004(2 genes,2 taxa):	PICST_85080.p01(PS) YOL060C(SC)
ORTHOMCL1005(2 genes,2 taxa):	PICST_85073.p01(PS) YBR229C(SC)
ORTHOMCL1006(2 genes,2 taxa):	PICST_85065.p01(PS) YNL241C(SC)
ORTHOMCL1007(2 genes,2 taxa):	PICST_85060.p01(PS) YDL064W(SC)
ORTHOMCL1008(2 genes,2 taxa):	PICST_85057.p01(PS) YDR051C(SC)
ORTHOMCL1009(2 genes,2 taxa):	PICST_85048.p01(PS) YNL243W(SC)
ORTHOMCL1010(2 genes,2 taxa):	PICST_85034.p01(PS) YMR276W(SC)
ORTHOMCL1011(2 genes,2 taxa):	PICST_85029.p01(PS) YIL107C(SC)
ORTHOMCL1012(2 genes,2 taxa):	PICST_85023.p01(PS) YLR411W(SC)
ORTHOMCL1013(2 genes,2 taxa):	PICST_85013.p01(PS) YAL042W(SC)
ORTHOMCL1014(2 genes,2 taxa):	PICST_84973.p01(PS) YIL147C(SC)
ORTHOMCL1015(2 genes,2 taxa):	PICST_84971.p01(PS) YGR116W(SC)
ORTHOMCL1016(2 genes,2 taxa):	PICST_84962.p01(PS) YMR234W(SC)
ORTHOMCL1017(2 genes,2 taxa):	PICST_84949.p01(PS) YJR131W(SC)
ORTHOMCL1018(2 genes,2 taxa):	PICST_84931.p01(PS) YOL098C(SC)
ORTHOMCL1019(2 genes,2 taxa):	PICST_84928.p01(PS) YBR046C(SC)
ORTHOMCL1020(2 genes,2 taxa):	PICST_84923.p01(PS) YBR196C(SC)
ORTHOMCL1021(2 genes,2 taxa):	PICST_84922.p01(PS) YOR165W(SC)
ORTHOMCL1022(2 genes,2 taxa):	PICST_84906.p01(PS) YNL305C(SC)
ORTHOMCL1023(2 genes,2 taxa):	PICST_84899.p01(PS) YJR005W(SC)
ORTHOMCL1024(2 genes,2 taxa):	PICST_84868.p01(PS) YNR022C(SC)
ORTHOMCL1025(2 genes,2 taxa):	PICST_84865.p01(PS) YDR175C(SC)
ORTHOMCL1026(2 genes,2 taxa):	PICST_84858.p01(PS) YDR006C(SC)
ORTHOMCL1027(2 genes,2 taxa):	PICST_84844.p01(PS) YDR054C(SC)
ORTHOMCL1028(2 genes,2 taxa):	PICST_84833.p01(PS) YIL091C(SC)
ORTHOMCL1029(2 genes,2 taxa):	PICST_84817.p01(PS) YOL013C(SC)
ORTHOMCL1030(2 genes,2 taxa):	PICST_84802.p01(PS) YNL232W(SC)
ORTHOMCL1031(2 genes,2 taxa):	PICST_84754.p01(PS) YOR319W(SC)
ORTHOMCL1032(2 genes,2 taxa):	PICST_84718.p01(PS) YLR359W(SC)
ORTHOMCL1033(2 genes,2 taxa):	PICST_84683.p01(PS) YDR262W(SC)
ORTHOMCL1034(2 genes,2 taxa):	PICST_84674.p01(PS) YER093C(SC)
ORTHOMCL1035(2 genes,2 taxa):	PICST_84655.p01(PS) YOL122C(SC)
ORTHOMCL1036(2 genes,2 taxa):	PICST_84653.p01(PS) YHR084W(SC)
ORTHOMCL1037(2 genes,2 taxa):	PICST_84628.p01(PS) YDR330W(SC)
ORTHOMCL1038(2 genes,2 taxa):	PICST_84618.p01(PS) YGL195W(SC)
ORTHOMCL1039(2 genes,2 taxa):	PICST_84608.p01(PS) YDL234C(SC)
ORTHOMCL1040(2 genes,2 taxa):	PICST_84607.p01(PS) YJL115W(SC)
ORTHOMCL1041(2 genes,2 taxa):	PICST_84563.p01(PS) YCR024C(SC)
ORTHOMCL1042(2 genes,2 taxa):	PICST_84519.p01(PS) YNL007C(SC)
ORTHOMCL1043(2 genes,2 taxa):	PICST_84476.p01(PS) YFL037W(SC)
ORTHOMCL1044(2 genes,2 taxa):	PICST_84432.p01(PS) YJR065C(SC)
ORTHOMCL1045(2 genes,2 taxa):	PICST_84430.p01(PS) YOL003C(SC)
ORTHOMCL1046(2 genes,2 taxa):	PICST_84419.p01(PS) YLR314C(SC)
ORTHOMCL1047(2 genes,2 taxa):	PICST_84407.p01(PS) YHR020W(SC)
ORTHOMCL1048(2 genes,2 taxa):	PICST_84390.p01(PS) YHR028C(SC)
ORTHOMCL1049(2 genes,2 taxa):	PICST_84357.p01(PS) YDR329C(SC)
ORTHOMCL1050(2 genes,2 taxa):	PICST_84352.p01(PS) YPR069C(SC)
ORTHOMCL1051(2 genes,2 taxa):	PICST_84351.p01(PS) YPL045W(SC)
ORTHOMCL1052(2 genes,2 taxa):	PICST_84338.p01(PS) YFL001W(SC)
ORTHOMCL1053(2 genes,2 taxa):	PICST_84331.p01(PS) YDR062W(SC)
ORTHOMCL1054(2 genes,2 taxa):	PICST_84291.p01(PS) YJL117W(SC)
ORTHOMCL1055(2 genes,2 taxa):	PICST_84281.p01(PS) YGL248W(SC)
ORTHOMCL1056(2 genes,2 taxa):	PICST_84262.p01(PS) YAL024C(SC)
ORTHOMCL1057(2 genes,2 taxa):	PICST_84188.p01(PS) YHL007C(SC)
ORTHOMCL1058(2 genes,2 taxa):	PICST_84157.p01(PS) YNL244C(SC)
ORTHOMCL1059(2 genes,2 taxa):	PICST_84147.p01(PS) YLR142W(SC)
ORTHOMCL1060(2 genes,2 taxa):	PICST_84114.p01(PS) YPL110C(SC)
ORTHOMCL1061(2 genes,2 taxa):	PICST_84107.p01(PS) YBR135W(SC)
ORTHOMCL1062(2 genes,2 taxa):	PICST_84097.p01(PS) YER141W(SC)
ORTHOMCL1063(2 genes,2 taxa):	PICST_84074.p01(PS) YLR276C(SC)
ORTHOMCL1064(2 genes,2 taxa):	PICST_84044.p01(PS) YDR270W(SC)
ORTHOMCL1065(2 genes,2 taxa):	PICST_84038.p01(PS) YOR014W(SC)
ORTHOMCL1066(2 genes,2 taxa):	PICST_84007.p01(PS) YPR163C(SC)
ORTHOMCL1067(2 genes,2 taxa):	PICST_83988.p01(PS) YBR097W(SC)
ORTHOMCL1068(2 genes,2 taxa):	PICST_83982.p01(PS) YBL092W(SC)
ORTHOMCL1069(2 genes,2 taxa):	PICST_83918.p01(PS) YER025W(SC)
ORTHOMCL1070(2 genes,2 taxa):	PICST_83915.p01(PS) YER086W(SC)
ORTHOMCL1071(2 genes,2 taxa):	PICST_83901.p01(PS) YDR266C(SC)
ORTHOMCL1072(2 genes,2 taxa):	PICST_8389.p01(PS) YIL010W(SC)
ORTHOMCL1073(2 genes,2 taxa):	PICST_83887.p01(PS) YOR038C(SC)
ORTHOMCL1074(2 genes,2 taxa):	PICST_83871.p01(PS) YDR466W(SC)
ORTHOMCL1075(2 genes,2 taxa):	PICST_83864.p01(PS) YML031W(SC)
ORTHOMCL1076(2 genes,2 taxa):	PICST_83851.p01(PS) YOR039W(SC)
ORTHOMCL1077(2 genes,2 taxa):	PICST_83849.p01(PS) YJR090C(SC)
ORTHOMCL1078(2 genes,2 taxa):	PICST_83848.p01(PS) YKL197C(SC)
ORTHOMCL1079(2 genes,2 taxa):	PICST_83842.p01(PS) YDL156W(SC)
ORTHOMCL1080(2 genes,2 taxa):	PICST_83827.p01(PS) YLR222C(SC)
ORTHOMCL1081(2 genes,2 taxa):	PICST_83812.p01(PS) YLR340W(SC)
ORTHOMCL1082(2 genes,2 taxa):	PICST_83810.p01(PS) YPR091C(SC)
ORTHOMCL1083(2 genes,2 taxa):	PICST_83803.p01(PS) YPL023C(SC)
ORTHOMCL1084(2 genes,2 taxa):	PICST_83789.p01(PS) YPR056W(SC)
ORTHOMCL1085(2 genes,2 taxa):	PICST_83776.p01(PS) YBR103W(SC)
ORTHOMCL1086(2 genes,2 taxa):	PICST_83761.p01(PS) YLR118C(SC)
ORTHOMCL1087(2 genes,2 taxa):	PICST_83723.p01(PS) YOR137C(SC)
ORTHOMCL1088(2 genes,2 taxa):	PICST_83711.p01(PS) YBR261C(SC)
ORTHOMCL1089(2 genes,2 taxa):	PICST_83705.p01(PS) YLR335W(SC)
ORTHOMCL1090(2 genes,2 taxa):	PICST_83688.p01(PS) YPR143W(SC)
ORTHOMCL1091(2 genes,2 taxa):	PICST_83666.p01(PS) YAL033W(SC)
ORTHOMCL1092(2 genes,2 taxa):	PICST_83663.p01(PS) YDL217C(SC)
ORTHOMCL1093(2 genes,2 taxa):	PICST_83628.p01(PS) YGL067W(SC)
ORTHOMCL1094(2 genes,2 taxa):	PICST_83621.p01(PS) YGL156W(SC)
ORTHOMCL1095(2 genes,2 taxa):	PICST_83616.p01(PS) YIL044C(SC)
ORTHOMCL1096(2 genes,2 taxa):	PICST_83606.p01(PS) YLR401C(SC)
ORTHOMCL1097(2 genes,2 taxa):	PICST_83594.p01(PS) YDR172W(SC)
ORTHOMCL1098(2 genes,2 taxa):	PICST_83587.p01(PS) YDL084W(SC)
ORTHOMCL1099(2 genes,2 taxa):	PICST_83586.p01(PS) YPL217C(SC)
ORTHOMCL1100(2 genes,2 taxa):	PICST_83565.p01(PS) YJL012C(SC)
ORTHOMCL1101(2 genes,2 taxa):	PICST_83561.p01(PS) YNL048W(SC)
ORTHOMCL1102(2 genes,2 taxa):	PICST_83560.p01(PS) YDR019C(SC)
ORTHOMCL1103(2 genes,2 taxa):	PICST_83552.p01(PS) YAL032C(SC)
ORTHOMCL1104(2 genes,2 taxa):	PICST_83532.p01(PS) YGR104C(SC)
ORTHOMCL1105(2 genes,2 taxa):	PICST_83504.p01(PS) YPL211W(SC)
ORTHOMCL1106(2 genes,2 taxa):	PICST_83480.p01(PS) YLR138W(SC)
ORTHOMCL1107(2 genes,2 taxa):	PICST_83466.p01(PS) YMR287C(SC)
ORTHOMCL1108(2 genes,2 taxa):	PICST_83464.p01(PS) YMR288W(SC)
ORTHOMCL1109(2 genes,2 taxa):	PICST_83457.p01(PS) YFR030W(SC)
ORTHOMCL1110(2 genes,2 taxa):	PICST_83454.p01(PS) YKL191W(SC)
ORTHOMCL1111(2 genes,2 taxa):	PICST_83452.p01(PS) YOR197W(SC)
ORTHOMCL1112(2 genes,2 taxa):	PICST_83429.p01(PS) YHR190W(SC)
ORTHOMCL1113(2 genes,2 taxa):	PICST_83421.p01(PS) YHR076W(SC)
ORTHOMCL1114(2 genes,2 taxa):	PICST_83402.p01(PS) YDL105W(SC)
ORTHOMCL1115(2 genes,2 taxa):	PICST_83392.p01(PS) YDR335W(SC)
ORTHOMCL1116(2 genes,2 taxa):	PICST_83361.p01(PS) YNR013C(SC)
ORTHOMCL1117(2 genes,2 taxa):	PICST_83348.p01(PS) YJL176C(SC)
ORTHOMCL1118(2 genes,2 taxa):	PICST_83299.p01(PS) YIL106W(SC)
ORTHOMCL1119(2 genes,2 taxa):	PICST_83286.p01(PS) YHR102W(SC)
ORTHOMCL1120(2 genes,2 taxa):	PICST_83261.p01(PS) YPR201W(SC)
ORTHOMCL1121(2 genes,2 taxa):	PICST_83260.p01(PS) YEL001C(SC)
ORTHOMCL1122(2 genes,2 taxa):	PICST_83251.p01(PS) YBR202W(SC)
ORTHOMCL1123(2 genes,2 taxa):	PICST_83229.p01(PS) YBL076C(SC)
ORTHOMCL1124(2 genes,2 taxa):	PICST_83216.p01(PS) YMR229C(SC)
ORTHOMCL1125(2 genes,2 taxa):	PICST_83198.p01(PS) YFR052W(SC)
ORTHOMCL1126(2 genes,2 taxa):	PICST_83191.p01(PS) YNR017W(SC)
ORTHOMCL1127(2 genes,2 taxa):	PICST_83187.p01(PS) YGL141W(SC)
ORTHOMCL1128(2 genes,2 taxa):	PICST_83183.p01(PS) YPL146C(SC)
ORTHOMCL1129(2 genes,2 taxa):	PICST_83141.p01(PS) YJL090C(SC)
ORTHOMCL1130(2 genes,2 taxa):	PICST_83097.p01(PS) YBR011C(SC)
ORTHOMCL1131(2 genes,2 taxa):	PICST_83093.p01(PS) YDR035W(SC)
ORTHOMCL1132(2 genes,2 taxa):	PICST_83067.p01(PS) YBR192W(SC)
ORTHOMCL1133(2 genes,2 taxa):	PICST_83065.p01(PS) YDR248C(SC)
ORTHOMCL1134(2 genes,2 taxa):	PICST_83039.p01(PS) YHR187W(SC)
ORTHOMCL1135(2 genes,2 taxa):	PICST_83026.p01(PS) YNL221C(SC)
ORTHOMCL1136(2 genes,2 taxa):	PICST_83023.p01(PS) YCL039W(SC)
ORTHOMCL1137(2 genes,2 taxa):	PICST_83020.p01(PS) YML126C(SC)
ORTHOMCL1138(2 genes,2 taxa):	PICST_83009.p01(PS) YGL233W(SC)
ORTHOMCL1139(2 genes,2 taxa):	PICST_83006.p01(PS) YPR185W(SC)
ORTHOMCL1140(2 genes,2 taxa):	PICST_82993.p01(PS) YCL057C-A(SC)
ORTHOMCL1141(2 genes,2 taxa):	PICST_82941.p01(PS) YML046W(SC)
ORTHOMCL1142(2 genes,2 taxa):	PICST_82921.p01(PS) YMR155W(SC)
ORTHOMCL1143(2 genes,2 taxa):	PICST_82902.p01(PS) YER021W(SC)
ORTHOMCL1144(2 genes,2 taxa):	PICST_82900.p01(PS) YKL099C(SC)
ORTHOMCL1145(2 genes,2 taxa):	PICST_82880.p01(PS) YPR029C(SC)
ORTHOMCL1146(2 genes,2 taxa):	PICST_82860.p01(PS) YPL265W(SC)
ORTHOMCL1147(2 genes,2 taxa):	PICST_82840.p01(PS) YPR190C(SC)
ORTHOMCL1148(2 genes,2 taxa):	PICST_82827.p01(PS) YPL132W(SC)
ORTHOMCL1149(2 genes,2 taxa):	PICST_82821.p01(PS) YNL112W(SC)
ORTHOMCL1150(2 genes,2 taxa):	PICST_82790.p01(PS) YIL143C(SC)
ORTHOMCL1151(2 genes,2 taxa):	PICST_82784.p01(PS) YFL013C(SC)
ORTHOMCL1152(2 genes,2 taxa):	PICST_82779.p01(PS) YEL037C(SC)
ORTHOMCL1153(2 genes,2 taxa):	PICST_82766.p01(PS) YEL043W(SC)
ORTHOMCL1154(2 genes,2 taxa):	PICST_82752.p01(PS) YGR082W(SC)
ORTHOMCL1155(2 genes,2 taxa):	PICST_82718.p01(PS) YDL112W(SC)
ORTHOMCL1156(2 genes,2 taxa):	PICST_82713.p01(PS) YML092C(SC)
ORTHOMCL1157(2 genes,2 taxa):	PICST_82711.p01(PS) YBL007C(SC)
ORTHOMCL1158(2 genes,2 taxa):	PICST_82707.p01(PS) YBL066C(SC)
ORTHOMCL1159(2 genes,2 taxa):	PICST_82683.p01(PS) YGL095C(SC)
ORTHOMCL1160(2 genes,2 taxa):	PICST_82655.p01(PS) YGL078C(SC)
ORTHOMCL1161(2 genes,2 taxa):	PICST_82654.p01(PS) YDR481C(SC)
ORTHOMCL1162(2 genes,2 taxa):	PICST_82650.p01(PS) YPL228W(SC)
ORTHOMCL1163(2 genes,2 taxa):	PICST_82645.p01(PS) YJR138W(SC)
ORTHOMCL1164(2 genes,2 taxa):	PICST_82631.p01(PS) YGR119C(SC)
ORTHOMCL1165(2 genes,2 taxa):	PICST_82622.p01(PS) YOR236W(SC)
ORTHOMCL1166(2 genes,2 taxa):	PICST_82614.p01(PS) YNL071W(SC)
ORTHOMCL1167(2 genes,2 taxa):	PICST_82607.p01(PS) YGL022W(SC)
ORTHOMCL1168(2 genes,2 taxa):	PICST_82575.p01(PS) YPR192W(SC)
ORTHOMCL1169(2 genes,2 taxa):	PICST_82497.p01(PS) YPR025C(SC)
ORTHOMCL1170(2 genes,2 taxa):	PICST_82482.p01(PS) YJL156C(SC)
ORTHOMCL1171(2 genes,2 taxa):	PICST_82453.p01(PS) YML123C(SC)
ORTHOMCL1172(2 genes,2 taxa):	PICST_82428.p01(PS) YLR351C(SC)
ORTHOMCL1173(2 genes,2 taxa):	PICST_82404.p01(PS) YDL090C(SC)
ORTHOMCL1174(2 genes,2 taxa):	PICST_82388.p01(PS) YGR128C(SC)
ORTHOMCL1175(2 genes,2 taxa):	PICST_82373.p01(PS) YDR293C(SC)
ORTHOMCL1176(2 genes,2 taxa):	PICST_82371.p01(PS) YNL298W(SC)
ORTHOMCL1177(2 genes,2 taxa):	PICST_82367.p01(PS) YOR267C(SC)
ORTHOMCL1178(2 genes,2 taxa):	PICST_82366.p01(PS) YNL178W(SC)
ORTHOMCL1179(2 genes,2 taxa):	PICST_82351.p01(PS) YOR322C(SC)
ORTHOMCL1180(2 genes,2 taxa):	PICST_82344.p01(PS) YGL017W(SC)
ORTHOMCL1181(2 genes,2 taxa):	PICST_82327.p01(PS) YDR427W(SC)
ORTHOMCL1182(2 genes,2 taxa):	PICST_82300.p01(PS) YOR244W(SC)
ORTHOMCL1183(2 genes,2 taxa):	PICST_82299.p01(PS) YHR051W(SC)
ORTHOMCL1184(2 genes,2 taxa):	PICST_82287.p01(PS) YIL033C(SC)
ORTHOMCL1185(2 genes,2 taxa):	PICST_82260.p01(PS) YKL046C(SC)
ORTHOMCL1186(2 genes,2 taxa):	PICST_82228.p01(PS) YEL042W(SC)
ORTHOMCL1187(2 genes,2 taxa):	PICST_82218.p01(PS) YAL002W(SC)
ORTHOMCL1188(2 genes,2 taxa):	PICST_82202.p01(PS) YAL035W(SC)
ORTHOMCL1189(2 genes,2 taxa):	PICST_82184.p01(PS) YMR100W(SC)
ORTHOMCL1190(2 genes,2 taxa):	PICST_82137.p01(PS) YJR110W(SC)
ORTHOMCL1191(2 genes,2 taxa):	PICST_82126.p01(PS) YOR119C(SC)
ORTHOMCL1192(2 genes,2 taxa):	PICST_82093.p01(PS) YGR245C(SC)
ORTHOMCL1193(2 genes,2 taxa):	PICST_82083.p01(PS) YLR032W(SC)
ORTHOMCL1194(2 genes,2 taxa):	PICST_82046.p01(PS) YER072W(SC)
ORTHOMCL1195(2 genes,2 taxa):	PICST_82035.p01(PS) YKL188C(SC)
ORTHOMCL1196(2 genes,2 taxa):	PICST_82025.p01(PS) YLL011W(SC)
ORTHOMCL1197(2 genes,2 taxa):	PICST_81982.p01(PS) YGL019W(SC)
ORTHOMCL1198(2 genes,2 taxa):	PICST_81978.p01(PS) YDR298C(SC)
ORTHOMCL1199(2 genes,2 taxa):	PICST_81897.p01(PS) YBL011W(SC)
ORTHOMCL1200(2 genes,2 taxa):	PICST_81885.p01(PS) YDR211W(SC)
ORTHOMCL1201(2 genes,2 taxa):	PICST_81872.p01(PS) YPL247C(SC)
ORTHOMCL1202(2 genes,2 taxa):	PICST_81859.p01(PS) YOR005C(SC)
ORTHOMCL1203(2 genes,2 taxa):	PICST_81830.p01(PS) YGR005C(SC)
ORTHOMCL1204(2 genes,2 taxa):	PICST_81799.p01(PS) YGL003C(SC)
ORTHOMCL1205(2 genes,2 taxa):	PICST_81785.p01(PS) YBL061C(SC)
ORTHOMCL1206(2 genes,2 taxa):	PICST_81735.p01(PS) YAL036C(SC)
ORTHOMCL1207(2 genes,2 taxa):	PICST_81718.p01(PS) YDR322W(SC)
ORTHOMCL1208(2 genes,2 taxa):	PICST_81688.p01(PS) YDR457W(SC)
ORTHOMCL1209(2 genes,2 taxa):	PICST_81669.p01(PS) YHR077C(SC)
ORTHOMCL1210(2 genes,2 taxa):	PICST_81660.p01(PS) YGR171C(SC)
ORTHOMCL1211(2 genes,2 taxa):	PICST_81646.p01(PS) YAR007C(SC)
ORTHOMCL1212(2 genes,2 taxa):	PICST_81624.p01(PS) YPL237W(SC)
ORTHOMCL1213(2 genes,2 taxa):	PICST_81568.p01(PS) YML081C-A(SC)
ORTHOMCL1214(2 genes,2 taxa):	PICST_81567.p01(PS) YOL072W(SC)
ORTHOMCL1215(2 genes,2 taxa):	PICST_81517.p01(PS) YDR483W(SC)
ORTHOMCL1216(2 genes,2 taxa):	PICST_81508.p01(PS) YMR165C(SC)
ORTHOMCL1217(2 genes,2 taxa):	PICST_81500.p01(PS) YBL045C(SC)
ORTHOMCL1218(2 genes,2 taxa):	PICST_81488.p01(PS) YDL167C(SC)
ORTHOMCL1219(2 genes,2 taxa):	PICST_81459.p01(PS) YMR290C(SC)
ORTHOMCL1220(2 genes,2 taxa):	PICST_81457.p01(PS) YOR006C(SC)
ORTHOMCL1221(2 genes,2 taxa):	PICST_81453.p01(PS) YKR039W(SC)
ORTHOMCL1222(2 genes,2 taxa):	PICST_81447.p01(PS) YLR114C(SC)
ORTHOMCL1223(2 genes,2 taxa):	PICST_81443.p01(PS) YHR098C(SC)
ORTHOMCL1224(2 genes,2 taxa):	PICST_81430.p01(PS) YHR124W(SC)
ORTHOMCL1225(2 genes,2 taxa):	PICST_81403.p01(PS) YGR135W(SC)
ORTHOMCL1226(2 genes,2 taxa):	PICST_81395.p01(PS) YHR111W(SC)
ORTHOMCL1227(2 genes,2 taxa):	PICST_81390.p01(PS) YIL075C(SC)
ORTHOMCL1228(2 genes,2 taxa):	PICST_81386.p01(PS) YDR212W(SC)
ORTHOMCL1229(2 genes,2 taxa):	PICST_81383.p01(PS) YAL016W(SC)
ORTHOMCL1230(2 genes,2 taxa):	PICST_81376.p01(PS) YGL006W(SC)
ORTHOMCL1231(2 genes,2 taxa):	PICST_81358.p01(PS) YLR419W(SC)
ORTHOMCL1232(2 genes,2 taxa):	PICST_81347.p01(PS) YAR003W(SC)
ORTHOMCL1233(2 genes,2 taxa):	PICST_81319.p01(PS) YNR012W(SC)
ORTHOMCL1234(2 genes,2 taxa):	PICST_81289.p01(PS) YNL247W(SC)
ORTHOMCL1235(2 genes,2 taxa):	PICST_81277.p01(PS) YKR031C(SC)
ORTHOMCL1236(2 genes,2 taxa):	PICST_81274.p01(PS) YLR403W(SC)
ORTHOMCL1237(2 genes,2 taxa):	PICST_81269.p01(PS) YMR235C(SC)
ORTHOMCL1238(2 genes,2 taxa):	PICST_81265.p01(PS) YOR128C(SC)
ORTHOMCL1239(2 genes,2 taxa):	PICST_81262.p01(PS) YDR407C(SC)
ORTHOMCL1240(2 genes,2 taxa):	PICST_81261.p01(PS) YDR381W(SC)
ORTHOMCL1241(2 genes,2 taxa):	PICST_81254.p01(PS) YER008C(SC)
ORTHOMCL1242(2 genes,2 taxa):	PICST_81251.p01(PS) YDR484W(SC)
ORTHOMCL1243(2 genes,2 taxa):	PICST_81215.p01(PS) YBL105C(SC)
ORTHOMCL1244(2 genes,2 taxa):	PICST_81210.p01(PS) YOL139C(SC)
ORTHOMCL1245(2 genes,2 taxa):	PICST_81177.p01(PS) YGR193C(SC)
ORTHOMCL1246(2 genes,2 taxa):	PICST_81173.p01(PS) YCL047C(SC)
ORTHOMCL1247(2 genes,2 taxa):	PICST_81171.p01(PS) YBL104C(SC)
ORTHOMCL1248(2 genes,2 taxa):	PICST_81149.p01(PS) YEL058W(SC)
ORTHOMCL1249(2 genes,2 taxa):	PICST_81122.p01(PS) YDR289C(SC)
ORTHOMCL1250(2 genes,2 taxa):	PICST_81113.p01(PS) YLR430W(SC)
ORTHOMCL1251(2 genes,2 taxa):	PICST_81097.p01(PS) YLR115W(SC)
ORTHOMCL1252(2 genes,2 taxa):	PICST_81069.p01(PS) YGR233C(SC)
ORTHOMCL1253(2 genes,2 taxa):	PICST_81023.p01(PS) YNL101W(SC)
ORTHOMCL1254(2 genes,2 taxa):	PICST_81012.p01(PS) YDR097C(SC)
ORTHOMCL1255(2 genes,2 taxa):	PICST_81007.p01(PS) YGL171W(SC)
ORTHOMCL1256(2 genes,2 taxa):	PICST_80995.p01(PS) YOR208W(SC)
ORTHOMCL1257(2 genes,2 taxa):	PICST_80971.p01(PS) YML008C(SC)
ORTHOMCL1258(2 genes,2 taxa):	PICST_80966.p01(PS) YPL231W(SC)
ORTHOMCL1259(2 genes,2 taxa):	PICST_80937.p01(PS) YGL178W(SC)
ORTHOMCL1260(2 genes,2 taxa):	PICST_80919.p01(PS) YDR060W(SC)
ORTHOMCL1261(2 genes,2 taxa):	PICST_80898.p01(PS) YDL237W(SC)
ORTHOMCL1262(2 genes,2 taxa):	PICST_80880.p01(PS) YDR002W(SC)
ORTHOMCL1263(2 genes,2 taxa):	PICST_80864.p01(PS) YBR088C(SC)
ORTHOMCL1264(2 genes,2 taxa):	PICST_80863.p01(PS) YCR028C-A(SC)
ORTHOMCL1265(2 genes,2 taxa):	PICST_80857.p01(PS) YGR207C(SC)
ORTHOMCL1266(2 genes,2 taxa):	PICST_80851.p01(PS) YEL051W(SC)
ORTHOMCL1267(2 genes,2 taxa):	PICST_80838.p01(PS) YPL006W(SC)
ORTHOMCL1268(2 genes,2 taxa):	PICST_80809.p01(PS) YGR222W(SC)
ORTHOMCL1269(2 genes,2 taxa):	PICST_80808.p01(PS) YJL056C(SC)
ORTHOMCL1270(2 genes,2 taxa):	PICST_80771.p01(PS) YLR195C(SC)
ORTHOMCL1271(2 genes,2 taxa):	PICST_80765.p01(PS) YDR429C(SC)
ORTHOMCL1272(2 genes,2 taxa):	PICST_80736.p01(PS) YDR100W(SC)
ORTHOMCL1273(2 genes,2 taxa):	PICST_80709.p01(PS) YIL021W(SC)
ORTHOMCL1274(2 genes,2 taxa):	PICST_80670.p01(PS) YIL115C(SC)
ORTHOMCL1275(2 genes,2 taxa):	PICST_80647.p01(PS) YCR077C(SC)
ORTHOMCL1276(2 genes,2 taxa):	PICST_80641.p01(PS) YCR088W(SC)
ORTHOMCL1277(2 genes,2 taxa):	PICST_80614.p01(PS) YGR090W(SC)
ORTHOMCL1278(2 genes,2 taxa):	PICST_80611.p01(PS) YBR081C(SC)
ORTHOMCL1279(2 genes,2 taxa):	PICST_80553.p01(PS) YGL092W(SC)
ORTHOMCL1280(2 genes,2 taxa):	PICST_80533.p01(PS) YLR045C(SC)
ORTHOMCL1281(2 genes,2 taxa):	PICST_80530.p01(PS) YBR283C(SC)
ORTHOMCL1282(2 genes,2 taxa):	PICST_80516.p01(PS) YPR181C(SC)
ORTHOMCL1283(2 genes,2 taxa):	PICST_80500.p01(PS) YHR012W(SC)
ORTHOMCL1284(2 genes,2 taxa):	PICST_80460.p01(PS) YCL009C(SC)
ORTHOMCL1285(2 genes,2 taxa):	PICST_80446.p01(PS) YOR069W(SC)
ORTHOMCL1286(2 genes,2 taxa):	PICST_80437.p01(PS) YNL168C(SC)
ORTHOMCL1287(2 genes,2 taxa):	PICST_80434.p01(PS) YBR249C(SC)
ORTHOMCL1288(2 genes,2 taxa):	PICST_80409.p01(PS) YKL053C-A(SC)
ORTHOMCL1289(2 genes,2 taxa):	PICST_80365.p01(PS) YDR496C(SC)
ORTHOMCL1290(2 genes,2 taxa):	PICST_80363.p01(PS) YBR170C(SC)
ORTHOMCL1291(2 genes,2 taxa):	PICST_80360.p01(PS) YHR078W(SC)
ORTHOMCL1292(2 genes,2 taxa):	PICST_80337.p01(PS) YBR143C(SC)
ORTHOMCL1293(2 genes,2 taxa):	PICST_80322.p01(PS) YER178W(SC)
ORTHOMCL1294(2 genes,2 taxa):	PICST_80317.p01(PS) YER016W(SC)
ORTHOMCL1295(2 genes,2 taxa):	PICST_80311.p01(PS) YDL195W(SC)
ORTHOMCL1296(2 genes,2 taxa):	PICST_80310.p01(PS) YBR017C(SC)
ORTHOMCL1297(2 genes,2 taxa):	PICST_80289.p01(PS) YGL083W(SC)
ORTHOMCL1298(2 genes,2 taxa):	PICST_80286.p01(PS) YOR141C(SC)
ORTHOMCL1299(2 genes,2 taxa):	PICST_80274.p01(PS) YGR186W(SC)
ORTHOMCL1300(2 genes,2 taxa):	PICST_80259.p01(PS) YMR012W(SC)
ORTHOMCL1301(2 genes,2 taxa):	PICST_80246.p01(PS) YGL119W(SC)
ORTHOMCL1302(2 genes,2 taxa):	PICST_80234.p01(PS) YOL141W(SC)
ORTHOMCL1303(2 genes,2 taxa):	PICST_80227.p01(PS) YPL120W(SC)
ORTHOMCL1304(2 genes,2 taxa):	PICST_80169.p01(PS) YPR026W(SC)
ORTHOMCL1305(2 genes,2 taxa):	PICST_80159.p01(PS) YEL044W(SC)
ORTHOMCL1306(2 genes,2 taxa):	PICST_80147.p01(PS) YPL005W(SC)
ORTHOMCL1307(2 genes,2 taxa):	PICST_80143.p01(PS) YGL122C(SC)
ORTHOMCL1308(2 genes,2 taxa):	PICST_80106.p01(PS) YBR200W(SC)
ORTHOMCL1309(2 genes,2 taxa):	PICST_80065.p01(PS) YDL014W(SC)
ORTHOMCL1310(2 genes,2 taxa):	PICST_80003.p01(PS) YDL031W(SC)
ORTHOMCL1311(2 genes,2 taxa):	PICST_79967.p01(PS) YDL208W(SC)
ORTHOMCL1312(2 genes,2 taxa):	PICST_79943.p01(PS) YCR003W(SC)
ORTHOMCL1313(2 genes,2 taxa):	PICST_79930.p01(PS) YJL055W(SC)
ORTHOMCL1314(2 genes,2 taxa):	PICST_79863.p01(PS) YGL155W(SC)
ORTHOMCL1315(2 genes,2 taxa):	PICST_79854.p01(PS) YIL160C(SC)
ORTHOMCL1316(2 genes,2 taxa):	PICST_79785.p01(PS) YER068W(SC)
ORTHOMCL1317(2 genes,2 taxa):	PICST_79777.p01(PS) YJR001W(SC)
ORTHOMCL1318(2 genes,2 taxa):	PICST_79723.p01(PS) YGL241W(SC)
ORTHOMCL1319(2 genes,2 taxa):	PICST_79721.p01(PS) YIL125W(SC)
ORTHOMCL1320(2 genes,2 taxa):	PICST_79644.p01(PS) YAL053W(SC)
ORTHOMCL1321(2 genes,2 taxa):	PICST_79554.p01(PS) YNL252C(SC)
ORTHOMCL1322(2 genes,2 taxa):	PICST_79547.p01(PS) YHL013C(SC)
ORTHOMCL1323(2 genes,2 taxa):	PICST_79520.p01(PS) YJL208C(SC)
ORTHOMCL1324(2 genes,2 taxa):	PICST_79384.p01(PS) YAR018C(SC)
ORTHOMCL1325(2 genes,2 taxa):	PICST_7934.p01(PS) YDR167W(SC)
ORTHOMCL1326(2 genes,2 taxa):	PICST_79239.p01(PS) YLR305C(SC)
ORTHOMCL1327(2 genes,2 taxa):	PICST_79203.p01(PS) YJR070C(SC)
ORTHOMCL1328(2 genes,2 taxa):	PICST_79198.p01(PS) YBR159W(SC)
ORTHOMCL1329(2 genes,2 taxa):	PICST_79118.p01(PS) YDR074W(SC)
ORTHOMCL1330(2 genes,2 taxa):	PICST_79093.p01(PS) YDL081C(SC)
ORTHOMCL1331(2 genes,2 taxa):	PICST_79049.p01(PS) YKL056C(SC)
ORTHOMCL1332(2 genes,2 taxa):	PICST_79036.p01(PS) YKL016C(SC)
ORTHOMCL1333(2 genes,2 taxa):	PICST_79030.p01(PS) YNL090W(SC)
ORTHOMCL1334(2 genes,2 taxa):	PICST_79024.p01(PS) YLR435W(SC)
ORTHOMCL1335(2 genes,2 taxa):	PICST_78999.p01(PS) YGR026W(SC)
ORTHOMCL1336(2 genes,2 taxa):	PICST_78962.p01(PS) YDL086W(SC)
ORTHOMCL1337(2 genes,2 taxa):	PICST_78946.p01(PS) YLR348C(SC)
ORTHOMCL1338(2 genes,2 taxa):	PICST_78927.p01(PS) YDL051W(SC)
ORTHOMCL1339(2 genes,2 taxa):	PICST_78878.p01(PS) YLR418C(SC)
ORTHOMCL1340(2 genes,2 taxa):	PICST_78871.p01(PS) YDR058C(SC)
ORTHOMCL1341(2 genes,2 taxa):	PICST_78867.p01(PS) YPR108W(SC)
ORTHOMCL1342(2 genes,2 taxa):	PICST_78806.p01(PS) YBR263W(SC)
ORTHOMCL1343(2 genes,2 taxa):	PICST_78788.p01(PS) YMR300C(SC)
ORTHOMCL1344(2 genes,2 taxa):	PICST_78783.p01(PS) YEL060C(SC)
ORTHOMCL1345(2 genes,2 taxa):	PICST_78746.p01(PS) YOR360C(SC)
ORTHOMCL1346(2 genes,2 taxa):	PICST_78698.p01(PS) YLR299W(SC)
ORTHOMCL1347(2 genes,2 taxa):	PICST_78660.p01(PS) YGL234W(SC)
ORTHOMCL1348(2 genes,2 taxa):	PICST_78645.p01(PS) YLR176C(SC)
ORTHOMCL1349(2 genes,2 taxa):	PICST_78610.p01(PS) YBL034C(SC)
ORTHOMCL1350(2 genes,2 taxa):	PICST_78571.p01(PS) YMR236W(SC)
ORTHOMCL1351(2 genes,2 taxa):	PICST_78537.p01(PS) YMR241W(SC)
ORTHOMCL1352(2 genes,2 taxa):	PICST_78524.p01(PS) YHR201C(SC)
ORTHOMCL1353(2 genes,2 taxa):	PICST_78497.p01(PS) YPL012W(SC)
ORTHOMCL1354(2 genes,2 taxa):	PICST_78481.p01(PS) YPR062W(SC)
ORTHOMCL1355(2 genes,2 taxa):	PICST_78459.p01(PS) YJL143W(SC)
ORTHOMCL1356(2 genes,2 taxa):	PICST_78426.p01(PS) YJR123W(SC)
ORTHOMCL1357(2 genes,2 taxa):	PICST_78422.p01(PS) YPL078C(SC)
ORTHOMCL1358(2 genes,2 taxa):	PICST_78401.p01(PS) YHR200W(SC)
ORTHOMCL1359(2 genes,2 taxa):	PICST_78379.p01(PS) YML052W(SC)
ORTHOMCL1360(2 genes,2 taxa):	PICST_78377.p01(PS) YOR158W(SC)
ORTHOMCL1361(2 genes,2 taxa):	PICST_78373.p01(PS) YLR172C(SC)
ORTHOMCL1362(2 genes,2 taxa):	PICST_78364.p01(PS) YPL111W(SC)
ORTHOMCL1363(2 genes,2 taxa):	PICST_78360.p01(PS) YGR060W(SC)
ORTHOMCL1364(2 genes,2 taxa):	PICST_78316.p01(PS) YPR191W(SC)
ORTHOMCL1365(2 genes,2 taxa):	PICST_78299.p01(PS) YLR355C(SC)
ORTHOMCL1366(2 genes,2 taxa):	PICST_78267.p01(PS) YCR012W(SC)
ORTHOMCL1367(2 genes,2 taxa):	PICST_78259.p01(PS) YBR029C(SC)
ORTHOMCL1368(2 genes,2 taxa):	PICST_78248.p01(PS) YOL061W(SC)
ORTHOMCL1369(2 genes,2 taxa):	PICST_78234.p01(PS) YFR044C(SC)
ORTHOMCL1370(2 genes,2 taxa):	PICST_7821.p01(PS) YPL041C(SC)
ORTHOMCL1371(2 genes,2 taxa):	PICST_78208.p01(PS) YBL015W(SC)
ORTHOMCL1372(2 genes,2 taxa):	PICST_78111.p01(PS) YIL001W(SC)
ORTHOMCL1373(2 genes,2 taxa):	PICST_78107.p01(PS) YBR041W(SC)
ORTHOMCL1374(2 genes,2 taxa):	PICST_78097.p01(PS) YDR456W(SC)
ORTHOMCL1375(2 genes,2 taxa):	PICST_78088.p01(PS) YGL203C(SC)
ORTHOMCL1376(2 genes,2 taxa):	PICST_78070.p01(PS) YIL078W(SC)
ORTHOMCL1377(2 genes,2 taxa):	PICST_78051.p01(PS) YER091C(SC)
ORTHOMCL1378(2 genes,2 taxa):	PICST_78004.p01(PS) YDL215C(SC)
ORTHOMCL1379(2 genes,2 taxa):	PICST_77997.p01(PS) YPL160W(SC)
ORTHOMCL1380(2 genes,2 taxa):	PICST_77977.p01(PS) YPR010C(SC)
ORTHOMCL1381(2 genes,2 taxa):	PICST_77955.p01(PS) YJL166W(SC)
ORTHOMCL1382(2 genes,2 taxa):	PICST_77904.p01(PS) YDR297W(SC)
ORTHOMCL1383(2 genes,2 taxa):	PICST_77835.p01(PS) YKL077W(SC)
ORTHOMCL1384(2 genes,2 taxa):	PICST_77822.p01(PS) YPL214C(SC)
ORTHOMCL1385(2 genes,2 taxa):	PICST_77798.p01(PS) YDR244W(SC)
ORTHOMCL1386(2 genes,2 taxa):	PICST_77786.p01(PS) YHR042W(SC)
ORTHOMCL1387(2 genes,2 taxa):	PICST_77724.p01(PS) YLR137W(SC)
ORTHOMCL1388(2 genes,2 taxa):	PICST_77674.p01(PS) YER002W(SC)
ORTHOMCL1389(2 genes,2 taxa):	PICST_77657.p01(PS) YDL052C(SC)
ORTHOMCL1390(2 genes,2 taxa):	PICST_77600.p01(PS) YMR166C(SC)
ORTHOMCL1391(2 genes,2 taxa):	PICST_77577.p01(PS) YER107C(SC)
ORTHOMCL1392(2 genes,2 taxa):	PICST_77556.p01(PS) YEL036C(SC)
ORTHOMCL1393(2 genes,2 taxa):	PICST_77538.p01(PS) YLR438W(SC)
ORTHOMCL1394(2 genes,2 taxa):	PICST_77516.p01(PS) YDR023W(SC)
ORTHOMCL1395(2 genes,2 taxa):	PICST_77492.p01(PS) YJR121W(SC)
ORTHOMCL1396(2 genes,2 taxa):	PICST_77457.p01(PS) YKL139W(SC)
ORTHOMCL1397(2 genes,2 taxa):	PICST_77444.p01(PS) YLR427W(SC)
ORTHOMCL1398(2 genes,2 taxa):	PICST_77411.p01(PS) YGL099W(SC)
ORTHOMCL1399(2 genes,2 taxa):	PICST_77382.p01(PS) YHR072W(SC)
ORTHOMCL1400(2 genes,2 taxa):	PICST_77338.p01(PS) YGL137W(SC)
ORTHOMCL1401(2 genes,2 taxa):	PICST_77329.p01(PS) YPL016W(SC)
ORTHOMCL1402(2 genes,2 taxa):	PICST_77282.p01(PS) YGL103W(SC)
ORTHOMCL1403(2 genes,2 taxa):	PICST_77262.p01(PS) YFL045C(SC)
ORTHOMCL1404(2 genes,2 taxa):	PICST_77247.p01(PS) YAL012W(SC)
ORTHOMCL1405(2 genes,2 taxa):	PICST_77242.p01(PS) YBR247C(SC)
ORTHOMCL1406(2 genes,2 taxa):	PICST_77227.p01(PS) YGR155W(SC)
ORTHOMCL1407(2 genes,2 taxa):	PICST_77216.p01(PS) YLL018C(SC)
ORTHOMCL1408(2 genes,2 taxa):	PICST_77215.p01(PS) YBR239C(SC)
ORTHOMCL1409(2 genes,2 taxa):	PICST_77168.p01(PS) YIL130W(SC)
ORTHOMCL1410(2 genes,2 taxa):	PICST_77158.p01(PS) YLR386W(SC)
ORTHOMCL1411(2 genes,2 taxa):	PICST_77083.p01(PS) YFL017C(SC)
ORTHOMCL1412(2 genes,2 taxa):	PICST_77042.p01(PS) YLR075W(SC)
ORTHOMCL1413(2 genes,2 taxa):	PICST_77026.p01(PS) YBL064C(SC)
ORTHOMCL1414(2 genes,2 taxa):	PICST_76983.p01(PS) YGR231C(SC)
ORTHOMCL1415(2 genes,2 taxa):	PICST_76943.p01(PS) YPL181W(SC)
ORTHOMCL1416(2 genes,2 taxa):	PICST_76901.p01(PS) YNL277W(SC)
ORTHOMCL1417(2 genes,2 taxa):	PICST_76889.p01(PS) YBR233W(SC)
ORTHOMCL1418(2 genes,2 taxa):	PICST_76840.p01(PS) YKR016W(SC)
ORTHOMCL1419(2 genes,2 taxa):	PICST_76838.p01(PS) YNL275W(SC)
ORTHOMCL1420(2 genes,2 taxa):	PICST_76772.p01(PS) YLR188W(SC)
ORTHOMCL1421(2 genes,2 taxa):	PICST_76750.p01(PS) YBR019C(SC)
ORTHOMCL1422(2 genes,2 taxa):	PICST_76693.p01(PS) YKL171W(SC)
ORTHOMCL1423(2 genes,2 taxa):	PICST_76656.p01(PS) YJL095W(SC)
ORTHOMCL1424(2 genes,2 taxa):	PICST_76625.p01(PS) YNL185C(SC)
ORTHOMCL1425(2 genes,2 taxa):	PICST_76616.p01(PS) YDR462W(SC)
ORTHOMCL1426(2 genes,2 taxa):	PICST_76584.p01(PS) YOR021C(SC)
ORTHOMCL1427(2 genes,2 taxa):	PICST_76567.p01(PS) YKL040C(SC)
ORTHOMCL1428(2 genes,2 taxa):	PICST_76526.p01(PS) YPR129W(SC)
ORTHOMCL1429(2 genes,2 taxa):	PICST_76493.p01(PS) YGR007W(SC)
ORTHOMCL1430(2 genes,2 taxa):	PICST_76463.p01(PS) YER043C(SC)
ORTHOMCL1431(2 genes,2 taxa):	PICST_76461.p01(PS) YPL259C(SC)
ORTHOMCL1432(2 genes,2 taxa):	PICST_76411.p01(PS) YOR269W(SC)
ORTHOMCL1433(2 genes,2 taxa):	PICST_76360.p01(PS) YKL025C(SC)
ORTHOMCL1434(2 genes,2 taxa):	PICST_76328.p01(PS) YGR264C(SC)
ORTHOMCL1435(2 genes,2 taxa):	PICST_76301.p01(PS) YFR002W(SC)
ORTHOMCL1436(2 genes,2 taxa):	PICST_76300.p01(PS) YMR212C(SC)
ORTHOMCL1437(2 genes,2 taxa):	PICST_76282.p01(PS) YDR430C(SC)
ORTHOMCL1438(2 genes,2 taxa):	PICST_76234.p01(PS) YDR493W(SC)
ORTHOMCL1439(2 genes,2 taxa):	PICST_76205.p01(PS) YJR025C(SC)
ORTHOMCL1440(2 genes,2 taxa):	PICST_76181.p01(PS) YPR131C(SC)
ORTHOMCL1441(2 genes,2 taxa):	PICST_76179.p01(PS) YOR252W(SC)
ORTHOMCL1442(2 genes,2 taxa):	PICST_76151.p01(PS) YOR095C(SC)
ORTHOMCL1443(2 genes,2 taxa):	PICST_76097.p01(PS) YPL131W(SC)
ORTHOMCL1444(2 genes,2 taxa):	PICST_76085.p01(PS) YJR077C(SC)
ORTHOMCL1445(2 genes,2 taxa):	PICST_76043.p01(PS) YLR208W(SC)
ORTHOMCL1446(2 genes,2 taxa):	PICST_76038.p01(PS) YBR087W(SC)
ORTHOMCL1447(2 genes,2 taxa):	PICST_76016.p01(PS) YGL038C(SC)
ORTHOMCL1448(2 genes,2 taxa):	PICST_75957.p01(PS) YGL194C(SC)
ORTHOMCL1449(2 genes,2 taxa):	PICST_75911.p01(PS) YHR113W(SC)
ORTHOMCL1450(2 genes,2 taxa):	PICST_75910.p01(PS) YGR175C(SC)
ORTHOMCL1451(2 genes,2 taxa):	PICST_75881.p01(PS) YDL161W(SC)
ORTHOMCL1452(2 genes,2 taxa):	PICST_75833.p01(PS) YDR243C(SC)
ORTHOMCL1453(2 genes,2 taxa):	PICST_75818.p01(PS) YKL125W(SC)
ORTHOMCL1454(2 genes,2 taxa):	PICST_75817.p01(PS) YNR055C(SC)
ORTHOMCL1455(2 genes,2 taxa):	PICST_75802.p01(PS) YJR016C(SC)
ORTHOMCL1456(2 genes,2 taxa):	PICST_75790.p01(PS) YPL093W(SC)
ORTHOMCL1457(2 genes,2 taxa):	PICST_75782.p01(PS) YPR072W(SC)
ORTHOMCL1458(2 genes,2 taxa):	PICST_75738.p01(PS) YLL029W(SC)
ORTHOMCL1459(2 genes,2 taxa):	PICST_75631.p01(PS) YMR189W(SC)
ORTHOMCL1460(2 genes,2 taxa):	PICST_75615.p01(PS) YDL185W(SC)
ORTHOMCL1461(2 genes,2 taxa):	PICST_75569.p01(PS) YGR061C(SC)
ORTHOMCL1462(2 genes,2 taxa):	PICST_75530.p01(PS) YAL044C(SC)
ORTHOMCL1463(2 genes,2 taxa):	PICST_75521.p01(PS) YFR001W(SC)
ORTHOMCL1464(2 genes,2 taxa):	PICST_75489.p01(PS) YCR036W(SC)
ORTHOMCL1465(2 genes,2 taxa):	PICST_75487.p01(PS) YPL266W(SC)
ORTHOMCL1466(2 genes,2 taxa):	PICST_75451.p01(PS) YJR010W(SC)
ORTHOMCL1467(2 genes,2 taxa):	PICST_75432.p01(PS) YLR182W(SC)
ORTHOMCL1468(2 genes,2 taxa):	PICST_75393.p01(PS) YBR079C(SC)
ORTHOMCL1469(2 genes,2 taxa):	PICST_75355.p01(PS) YFR033C(SC)
ORTHOMCL1470(2 genes,2 taxa):	PICST_75347.p01(PS) YPR100W(SC)
ORTHOMCL1471(2 genes,2 taxa):	PICST_75322.p01(PS) YHR089C(SC)
ORTHOMCL1472(2 genes,2 taxa):	PICST_75296.p01(PS) YOL077C(SC)
ORTHOMCL1473(2 genes,2 taxa):	PICST_75268.p01(PS) YLR216C(SC)
ORTHOMCL1474(2 genes,2 taxa):	PICST_75213.p01(PS) YER005W(SC)
ORTHOMCL1475(2 genes,2 taxa):	PICST_75184.p01(PS) YPR019W(SC)
ORTHOMCL1476(2 genes,2 taxa):	PICST_75133.p01(PS) YLL040C(SC)
ORTHOMCL1477(2 genes,2 taxa):	PICST_75094.p01(PS) YGR167W(SC)
ORTHOMCL1478(2 genes,2 taxa):	PICST_75017.p01(PS) YKL145W(SC)
ORTHOMCL1479(2 genes,2 taxa):	PICST_74933.p01(PS) YBR094W(SC)
ORTHOMCL1480(2 genes,2 taxa):	PICST_74925.p01(PS) YNL287W(SC)
ORTHOMCL1481(2 genes,2 taxa):	PICST_74895.p01(PS) YMR218C(SC)
ORTHOMCL1482(2 genes,2 taxa):	PICST_74808.p01(PS) YLR193C(SC)
ORTHOMCL1483(2 genes,2 taxa):	PICST_74777.p01(PS) YGL123W(SC)
ORTHOMCL1484(2 genes,2 taxa):	PICST_74722.p01(PS) YGR282C(SC)
ORTHOMCL1485(2 genes,2 taxa):	PICST_74665.p01(PS) YDL055C(SC)
ORTHOMCL1486(2 genes,2 taxa):	PICST_74652.p01(PS) YPR110C(SC)
ORTHOMCL1487(2 genes,2 taxa):	PICST_74631.p01(PS) YGR185C(SC)
ORTHOMCL1488(2 genes,2 taxa):	PICST_74602.p01(PS) YGR285C(SC)
ORTHOMCL1489(2 genes,2 taxa):	PICST_74586.p01(PS) YER048C(SC)
ORTHOMCL1490(2 genes,2 taxa):	PICST_74533.p01(PS) YDR188W(SC)
ORTHOMCL1491(2 genes,2 taxa):	PICST_74520.p01(PS) YEL013W(SC)
ORTHOMCL1492(2 genes,2 taxa):	PICST_74513.p01(PS) YDR037W(SC)
ORTHOMCL1493(2 genes,2 taxa):	PICST_74478.p01(PS) YPR179C(SC)
ORTHOMCL1494(2 genes,2 taxa):	PICST_74461.p01(PS) YPR175W(SC)
ORTHOMCL1495(2 genes,2 taxa):	PICST_74393.p01(PS) YNR033W(SC)
ORTHOMCL1496(2 genes,2 taxa):	PICST_74324.p01(PS) YDL240W(SC)
ORTHOMCL1497(2 genes,2 taxa):	PICST_74320.p01(PS) YHR186C(SC)
ORTHOMCL1498(2 genes,2 taxa):	PICST_74319.p01(PS) YPR184W(SC)
ORTHOMCL1499(2 genes,2 taxa):	PICST_74317.p01(PS) YNL088W(SC)
ORTHOMCL1500(2 genes,2 taxa):	PICST_74289.p01(PS) YLR354C(SC)
ORTHOMCL1501(2 genes,2 taxa):	PICST_74268.p01(PS) YKL135C(SC)
ORTHOMCL1502(2 genes,2 taxa):	PICST_74252.p01(PS) YBL004W(SC)
ORTHOMCL1503(2 genes,2 taxa):	PICST_74151.p01(PS) YIR026C(SC)
ORTHOMCL1504(2 genes,2 taxa):	PICST_74138.p01(PS) YCR002C(SC)
ORTHOMCL1505(2 genes,2 taxa):	PICST_74051.p01(PS) YHR036W(SC)
ORTHOMCL1506(2 genes,2 taxa):	PICST_73970.p01(PS) YNL132W(SC)
ORTHOMCL1507(2 genes,2 taxa):	PICST_73960.p01(PS) YOR373W(SC)
ORTHOMCL1508(2 genes,2 taxa):	PICST_73959.p01(PS) YCL014W(SC)
ORTHOMCL1509(2 genes,2 taxa):	PICST_73878.p01(PS) YLL039C(SC)
ORTHOMCL1510(2 genes,2 taxa):	PICST_73864.p01(PS) YLL050C(SC)
ORTHOMCL1511(2 genes,2 taxa):	PICST_73842.p01(PS) YLR167W(SC)
ORTHOMCL1512(2 genes,2 taxa):	PICST_73817.p01(PS) YOR125C(SC)
ORTHOMCL1513(2 genes,2 taxa):	PICST_73792.p01(PS) YKR080W(SC)
ORTHOMCL1514(2 genes,2 taxa):	PICST_73698.p01(PS) YNL022C(SC)
ORTHOMCL1515(2 genes,2 taxa):	PICST_7367.p01(PS) YJR056C(SC)
ORTHOMCL1516(2 genes,2 taxa):	PICST_73625.p01(PS) YLR399C(SC)
ORTHOMCL1517(2 genes,2 taxa):	PICST_73603.p01(PS) YKR001C(SC)
ORTHOMCL1518(2 genes,2 taxa):	PICST_73563.p01(PS) YDL040C(SC)
ORTHOMCL1519(2 genes,2 taxa):	PICST_73507.p01(PS) YOR341W(SC)
ORTHOMCL1520(2 genes,2 taxa):	PICST_73499.p01(PS) YHL030W(SC)
ORTHOMCL1521(2 genes,2 taxa):	PICST_73446.p01(PS) YPL154C(SC)
ORTHOMCL1522(2 genes,2 taxa):	PICST_73416.p01(PS) YPR088C(SC)
ORTHOMCL1523(2 genes,2 taxa):	PICST_73399.p01(PS) YCR008W(SC)
ORTHOMCL1524(2 genes,2 taxa):	PICST_73391.p01(PS) YOR361C(SC)
ORTHOMCL1525(2 genes,2 taxa):	PICST_73373.p01(PS) YBL063W(SC)
ORTHOMCL1526(2 genes,2 taxa):	PICST_73333.p01(PS) YDR529C(SC)
ORTHOMCL1527(2 genes,2 taxa):	PICST_73274.p01(PS) YMR202W(SC)
ORTHOMCL1528(2 genes,2 taxa):	PICST_73224.p01(PS) YPR060C(SC)
ORTHOMCL1529(2 genes,2 taxa):	PICST_73203.p01(PS) YPL094C(SC)
ORTHOMCL1530(2 genes,2 taxa):	PICST_7312.p01(PS) YKR088C(SC)
ORTHOMCL1531(2 genes,2 taxa):	PICST_73043.p01(PS) YMR015C(SC)
ORTHOMCL1532(2 genes,2 taxa):	PICST_72946.p01(PS) YNR008W(SC)
ORTHOMCL1533(2 genes,2 taxa):	PICST_72886.p01(PS) YBR086C(SC)
ORTHOMCL1534(2 genes,2 taxa):	PICST_72879.p01(PS) YFL025C(SC)
ORTHOMCL1535(2 genes,2 taxa):	PICST_72784.p01(PS) YGR080W(SC)
ORTHOMCL1536(2 genes,2 taxa):	PICST_72696.p01(PS) YJR069C(SC)
ORTHOMCL1537(2 genes,2 taxa):	PICST_72691.p01(PS) YKR035W-A(SC)
ORTHOMCL1538(2 genes,2 taxa):	PICST_72684.p01(PS) YOR115C(SC)
ORTHOMCL1539(2 genes,2 taxa):	PICST_72675.p01(PS) YDR454C(SC)
ORTHOMCL1540(2 genes,2 taxa):	PICST_72662.p01(PS) YPL129W(SC)
ORTHOMCL1541(2 genes,2 taxa):	PICST_72583.p01(PS) YJR068W(SC)
ORTHOMCL1542(2 genes,2 taxa):	PICST_72561.p01(PS) YJR075W(SC)
ORTHOMCL1543(2 genes,2 taxa):	PICST_72556.p01(PS) YPR041W(SC)
ORTHOMCL1544(2 genes,1 taxa):	PICST_72518.p01(PS) PICST_81126.p01(PS)
ORTHOMCL1545(2 genes,2 taxa):	PICST_72477.p01(PS) YOR310C(SC)
ORTHOMCL1546(2 genes,2 taxa):	PICST_72398.p01(PS) YLR060W(SC)
ORTHOMCL1547(2 genes,2 taxa):	PICST_72313.p01(PS) YJR143C(SC)
ORTHOMCL1548(2 genes,2 taxa):	PICST_72287.p01(PS) YOR168W(SC)
ORTHOMCL1549(2 genes,2 taxa):	PICST_72282.p01(PS) YOR032C(SC)
ORTHOMCL1550(2 genes,2 taxa):	PICST_72279.p01(PS) YPR160W(SC)
ORTHOMCL1551(2 genes,2 taxa):	PICST_72260.p01(PS) YER077C(SC)
ORTHOMCL1552(2 genes,2 taxa):	PICST_72245.p01(PS) YGR094W(SC)
ORTHOMCL1553(2 genes,2 taxa):	PICST_72239.p01(PS) YOL145C(SC)
ORTHOMCL1554(2 genes,2 taxa):	PICST_72214.p01(PS) YGL206C(SC)
ORTHOMCL1555(2 genes,2 taxa):	PICST_72181.p01(PS) YML055W(SC)
ORTHOMCL1556(2 genes,1 taxa):	PICST_72172.p01(PS) PICST_83955.p01(PS)
ORTHOMCL1557(2 genes,2 taxa):	PICST_72128.p01(PS) YPL096W(SC)
ORTHOMCL1558(2 genes,2 taxa):	PICST_72127.p01(PS) YNR015W(SC)
ORTHOMCL1559(2 genes,2 taxa):	PICST_72104.p01(PS) YDL066W(SC)
ORTHOMCL1560(2 genes,2 taxa):	PICST_72090.p01(PS) YER003C(SC)
ORTHOMCL1561(2 genes,2 taxa):	PICST_72079.p01(PS) YGL066W(SC)
ORTHOMCL1562(2 genes,2 taxa):	PICST_72010.p01(PS) YOL084W(SC)
ORTHOMCL1563(2 genes,2 taxa):	PICST_71972.p01(PS) YKL192C(SC)
ORTHOMCL1564(2 genes,2 taxa):	PICST_71939.p01(PS) YLR292C(SC)
ORTHOMCL1565(2 genes,2 taxa):	PICST_71926.p01(PS) YDL212W(SC)
ORTHOMCL1566(2 genes,2 taxa):	PICST_71904.p01(PS) YNL177C(SC)
ORTHOMCL1567(2 genes,2 taxa):	PICST_71892.p01(PS) YML110C(SC)
ORTHOMCL1568(2 genes,2 taxa):	PICST_71868.p01(PS) YLR447C(SC)
ORTHOMCL1569(2 genes,2 taxa):	PICST_71850.p01(PS) YLR130C(SC)
ORTHOMCL1570(2 genes,2 taxa):	PICST_71824.p01(PS) YGL048C(SC)
ORTHOMCL1571(2 genes,2 taxa):	PICST_71737.p01(PS) YOR241W(SC)
ORTHOMCL1572(2 genes,2 taxa):	PICST_71704.p01(PS) YGR103W(SC)
ORTHOMCL1573(2 genes,2 taxa):	PICST_71674.p01(PS) YGL125W(SC)
ORTHOMCL1574(2 genes,2 taxa):	PICST_71636.p01(PS) YEL032W(SC)
ORTHOMCL1575(2 genes,2 taxa):	PICST_71553.p01(PS) YLR106C(SC)
ORTHOMCL1576(2 genes,2 taxa):	PICST_71543.p01(PS) YLR038C(SC)
ORTHOMCL1577(2 genes,2 taxa):	PICST_71538.p01(PS) YNL111C(SC)
ORTHOMCL1578(2 genes,2 taxa):	PICST_71522.p01(PS) YFL038C(SC)
ORTHOMCL1579(2 genes,2 taxa):	PICST_71487.p01(PS) YFL022C(SC)
ORTHOMCL1580(2 genes,2 taxa):	PICST_71471.p01(PS) YKR097W(SC)
ORTHOMCL1581(2 genes,2 taxa):	PICST_71431.p01(PS) YNL021W(SC)
ORTHOMCL1582(2 genes,2 taxa):	PICST_71429.p01(PS) YDL060W(SC)
ORTHOMCL1583(2 genes,2 taxa):	PICST_71341.p01(PS) YBR282W(SC)
ORTHOMCL1584(2 genes,2 taxa):	PICST_71307.p01(PS) YBR106W(SC)
ORTHOMCL1585(2 genes,2 taxa):	PICST_71285.p01(PS) YDR177W(SC)
ORTHOMCL1586(2 genes,2 taxa):	PICST_71247.p01(PS) YGL221C(SC)
ORTHOMCL1587(2 genes,2 taxa):	PICST_71233.p01(PS) YOR239W(SC)
ORTHOMCL1588(2 genes,2 taxa):	PICST_71226.p01(PS) YBR251W(SC)
ORTHOMCL1589(2 genes,2 taxa):	PICST_71224.p01(PS) YGL001C(SC)
ORTHOMCL1590(2 genes,2 taxa):	PICST_71165.p01(PS) YJL183W(SC)
ORTHOMCL1591(2 genes,2 taxa):	PICST_70932.p01(PS) YGL201C(SC)
ORTHOMCL1592(2 genes,2 taxa):	PICST_70893.p01(PS) YLL009C(SC)
ORTHOMCL1593(2 genes,2 taxa):	PICST_70878.p01(PS) YER009W(SC)
ORTHOMCL1594(2 genes,2 taxa):	PICST_70834.p01(PS) YHR110W(SC)
ORTHOMCL1595(2 genes,2 taxa):	PICST_70819.p01(PS) YDR367W(SC)
ORTHOMCL1596(2 genes,2 taxa):	PICST_70792.p01(PS) YHR090C(SC)
ORTHOMCL1597(2 genes,2 taxa):	PICST_70712.p01(PS) YDR449C(SC)
ORTHOMCL1598(2 genes,2 taxa):	PICST_70693.p01(PS) YGL055W(SC)
ORTHOMCL1599(2 genes,2 taxa):	PICST_70688.p01(PS) YHR009C(SC)
ORTHOMCL1600(2 genes,2 taxa):	PICST_70663.p01(PS) YHR170W(SC)
ORTHOMCL1601(2 genes,2 taxa):	PICST_70660.p01(PS) YGR123C(SC)
ORTHOMCL1602(2 genes,2 taxa):	PICST_70551.p01(PS) YML010W(SC)
ORTHOMCL1603(2 genes,2 taxa):	PICST_70448.p01(PS) YPR073C(SC)
ORTHOMCL1604(2 genes,2 taxa):	PICST_70394.p01(PS) YKL152C(SC)
ORTHOMCL1605(2 genes,2 taxa):	PICST_70383.p01(PS) YER126C(SC)
ORTHOMCL1606(2 genes,2 taxa):	PICST_70378.p01(PS) YFL028C(SC)
ORTHOMCL1607(2 genes,2 taxa):	PICST_70293.p01(PS) YNL263C(SC)
ORTHOMCL1608(2 genes,2 taxa):	PICST_70277.p01(PS) YCR035C(SC)
ORTHOMCL1609(2 genes,2 taxa):	PICST_70259.p01(PS) YJL026W(SC)
ORTHOMCL1610(2 genes,2 taxa):	PICST_70252.p01(PS) YIR012W(SC)
ORTHOMCL1611(2 genes,2 taxa):	PICST_70251.p01(PS) YDL117W(SC)
ORTHOMCL1612(2 genes,2 taxa):	PICST_70212.p01(PS) YIL088C(SC)
ORTHOMCL1613(2 genes,2 taxa):	PICST_70211.p01(PS) YOL030W(SC)
ORTHOMCL1614(2 genes,2 taxa):	PICST_70210.p01(PS) YNR050C(SC)
ORTHOMCL1615(2 genes,2 taxa):	PICST_70134.p01(PS) YER082C(SC)
ORTHOMCL1616(2 genes,2 taxa):	PICST_70121.p01(PS) YMR217W(SC)
ORTHOMCL1617(2 genes,2 taxa):	PICST_70098.p01(PS) YJR002W(SC)
ORTHOMCL1618(2 genes,2 taxa):	PICST_70094.p01(PS) YPR033C(SC)
ORTHOMCL1619(2 genes,2 taxa):	PICST_70032.p01(PS) YHR114W(SC)
ORTHOMCL1620(2 genes,2 taxa):	PICST_70016.p01(PS) YNL094W(SC)
ORTHOMCL1621(2 genes,2 taxa):	PICST_69919.p01(PS) YMR266W(SC)
ORTHOMCL1622(2 genes,2 taxa):	PICST_69889.p01(PS) YDR395W(SC)
ORTHOMCL1623(2 genes,2 taxa):	PICST_69865.p01(PS) YKL210W(SC)
ORTHOMCL1624(2 genes,2 taxa):	PICST_69854.p01(PS) YMR308C(SC)
ORTHOMCL1625(2 genes,2 taxa):	PICST_69820.p01(PS) YJL197W(SC)
ORTHOMCL1626(2 genes,2 taxa):	PICST_69779.p01(PS) YDL004W(SC)
ORTHOMCL1627(2 genes,2 taxa):	PICST_69759.p01(PS) YOR145C(SC)
ORTHOMCL1628(2 genes,2 taxa):	PICST_69737.p01(PS) YBR146W(SC)
ORTHOMCL1629(2 genes,2 taxa):	PICST_69676.p01(PS) YDL141W(SC)
ORTHOMCL1630(2 genes,2 taxa):	PICST_69669.p01(PS) YGL026C(SC)
ORTHOMCL1631(2 genes,2 taxa):	PICST_69662.p01(PS) YDR324C(SC)
ORTHOMCL1632(2 genes,2 taxa):	PICST_69620.p01(PS) YNL271C(SC)
ORTHOMCL1633(2 genes,2 taxa):	PICST_69588.p01(PS) YEL027W(SC)
ORTHOMCL1634(2 genes,2 taxa):	PICST_69583.p01(PS) YHR193C(SC)
ORTHOMCL1635(2 genes,2 taxa):	PICST_69545.p01(PS) YIL035C(SC)
ORTHOMCL1636(2 genes,2 taxa):	PICST_69529.p01(PS) YFL039C(SC)
ORTHOMCL1637(2 genes,2 taxa):	PICST_69488.p01(PS) YGR055W(SC)
ORTHOMCL1638(2 genes,2 taxa):	PICST_69362.p01(PS) YBR252W(SC)
ORTHOMCL1639(2 genes,2 taxa):	PICST_69303.p01(PS) YOR142W(SC)
ORTHOMCL1640(2 genes,2 taxa):	PICST_69242.p01(PS) YER052C(SC)
ORTHOMCL1641(2 genes,2 taxa):	PICST_69154.p01(PS) YER110C(SC)
ORTHOMCL1642(2 genes,2 taxa):	PICST_69050.p01(PS) YBR164C(SC)
ORTHOMCL1643(2 genes,2 taxa):	PICST_69049.p01(PS) YOR298C-A(SC)
ORTHOMCL1644(2 genes,2 taxa):	PICST_69039.p01(PS) YDL018C(SC)
ORTHOMCL1645(2 genes,2 taxa):	PICST_69023.p01(PS) YAL049C(SC)
ORTHOMCL1646(2 genes,2 taxa):	PICST_68997.p01(PS) YIL043C(SC)
ORTHOMCL1647(2 genes,2 taxa):	PICST_68990.p01(PS) YPL117C(SC)
ORTHOMCL1648(2 genes,2 taxa):	PICST_68974.p01(PS) YGR284C(SC)
ORTHOMCL1649(2 genes,2 taxa):	PICST_68970.p01(PS) YHR142W(SC)
ORTHOMCL1650(2 genes,2 taxa):	PICST_68965.p01(PS) YLR243W(SC)
ORTHOMCL1651(2 genes,2 taxa):	PICST_68960.p01(PS) YKR055W(SC)
ORTHOMCL1652(2 genes,2 taxa):	PICST_68871.p01(PS) YLR286C(SC)
ORTHOMCL1653(2 genes,2 taxa):	PICST_68832.p01(PS) YLR378C(SC)
ORTHOMCL1654(2 genes,2 taxa):	PICST_68812.p01(PS) YLR197W(SC)
ORTHOMCL1655(2 genes,2 taxa):	PICST_68798.p01(PS) YLR196W(SC)
ORTHOMCL1656(2 genes,2 taxa):	PICST_68764.p01(PS) YIL155C(SC)
ORTHOMCL1657(2 genes,2 taxa):	PICST_68734.p01(PS) YGR194C(SC)
ORTHOMCL1658(2 genes,2 taxa):	PICST_68683.p01(PS) YFR009W(SC)
ORTHOMCL1659(2 genes,2 taxa):	PICST_68661.p01(PS) YOR001W(SC)
ORTHOMCL1660(2 genes,2 taxa):	PICST_68659.p01(PS) YGL009C(SC)
ORTHOMCL1661(2 genes,2 taxa):	PICST_68561.p01(PS) YCL018W(SC)
ORTHOMCL1662(2 genes,2 taxa):	PICST_68551.p01(PS) YLL056C(SC)
ORTHOMCL1663(2 genes,2 taxa):	PICST_68534.p01(PS) YBL051C(SC)
ORTHOMCL1664(2 genes,2 taxa):	PICST_68501.p01(PS) YNL136W(SC)
ORTHOMCL1665(2 genes,2 taxa):	PICST_68496.p01(PS) YNL129W(SC)
ORTHOMCL1666(2 genes,2 taxa):	PICST_68494.p01(PS) YBL021C(SC)
ORTHOMCL1667(2 genes,2 taxa):	PICST_68474.p01(PS) YPR035W(SC)
ORTHOMCL1668(2 genes,2 taxa):	PICST_68463.p01(PS) YGL154C(SC)
ORTHOMCL1669(2 genes,2 taxa):	PICST_68436.p01(PS) YKR054C(SC)
ORTHOMCL1670(2 genes,2 taxa):	PICST_68431.p01(PS) YOL123W(SC)
ORTHOMCL1671(2 genes,2 taxa):	PICST_68406.p01(PS) YOL090W(SC)
ORTHOMCL1672(2 genes,2 taxa):	PICST_68402.p01(PS) YDR180W(SC)
ORTHOMCL1673(2 genes,2 taxa):	PICST_68367.p01(PS) YKL092C(SC)
ORTHOMCL1674(2 genes,2 taxa):	PICST_68363.p01(PS) YDR092W(SC)
ORTHOMCL1675(2 genes,2 taxa):	PICST_68332.p01(PS) YDR477W(SC)
ORTHOMCL1676(2 genes,2 taxa):	PICST_68327.p01(PS) YPL085W(SC)
ORTHOMCL1677(2 genes,2 taxa):	PICST_68318.p01(PS) YJL155C(SC)
ORTHOMCL1678(2 genes,2 taxa):	PICST_68309.p01(PS) YNL118C(SC)
ORTHOMCL1679(2 genes,2 taxa):	PICST_68297.p01(PS) YDR148C(SC)
ORTHOMCL1680(2 genes,2 taxa):	PICST_68294.p01(PS) YER130C(SC)
ORTHOMCL1681(2 genes,2 taxa):	PICST_68238.p01(PS) YBR221C(SC)
ORTHOMCL1682(2 genes,2 taxa):	PICST_68228.p01(PS) YKR090W(SC)
ORTHOMCL1683(2 genes,2 taxa):	PICST_68225.p01(PS) YKL151C(SC)
ORTHOMCL1684(2 genes,2 taxa):	PICST_68216.p01(PS) YNL091W(SC)
ORTHOMCL1685(2 genes,2 taxa):	PICST_68215.p01(PS) YOR087W(SC)
ORTHOMCL1686(2 genes,2 taxa):	PICST_68202.p01(PS) YPL203W(SC)
ORTHOMCL1687(2 genes,2 taxa):	PICST_68199.p01(PS) YLR248W(SC)
ORTHOMCL1688(2 genes,2 taxa):	PICST_68190.p01(PS) YJL124C(SC)
ORTHOMCL1689(2 genes,2 taxa):	PICST_68166.p01(PS) YLR002C(SC)
ORTHOMCL1690(2 genes,2 taxa):	PICST_68153.p01(PS) YPL242C(SC)
ORTHOMCL1691(2 genes,2 taxa):	PICST_68148.p01(PS) YJL042W(SC)
ORTHOMCL1692(2 genes,2 taxa):	PICST_68146.p01(PS) YOR140W(SC)
ORTHOMCL1693(2 genes,2 taxa):	PICST_68135.p01(PS) YGL215W(SC)
ORTHOMCL1694(2 genes,2 taxa):	PICST_68096.p01(PS) YDR026C(SC)
ORTHOMCL1695(2 genes,2 taxa):	PICST_68082.p01(PS) YNL233W(SC)
ORTHOMCL1696(2 genes,2 taxa):	PICST_68064.p01(PS) YLL023C(SC)
ORTHOMCL1697(2 genes,2 taxa):	PICST_6806.p01(PS) YAL025C(SC)
ORTHOMCL1698(2 genes,2 taxa):	PICST_68058.p01(PS) YDL047W(SC)
ORTHOMCL1699(2 genes,2 taxa):	PICST_68049.p01(PS) YMR001C(SC)
ORTHOMCL1700(2 genes,2 taxa):	PICST_68035.p01(PS) YOR188W(SC)
ORTHOMCL1701(2 genes,2 taxa):	PICST_68034.p01(PS) YAR035W(SC)
ORTHOMCL1702(2 genes,2 taxa):	PICST_68020.p01(PS) YBR115C(SC)
ORTHOMCL1703(2 genes,2 taxa):	PICST_67997.p01(PS) YMR024W(SC)
ORTHOMCL1704(2 genes,2 taxa):	PICST_67982.p01(PS) YJL102W(SC)
ORTHOMCL1705(2 genes,2 taxa):	PICST_67975.p01(PS) YNL190W(SC)
ORTHOMCL1706(2 genes,2 taxa):	PICST_67974.p01(PS) YNL189W(SC)
ORTHOMCL1707(2 genes,2 taxa):	PICST_67964.p01(PS) YDR284C(SC)
ORTHOMCL1708(2 genes,2 taxa):	PICST_67950.p01(PS) YMR043W(SC)
ORTHOMCL1709(2 genes,2 taxa):	PICST_67948.p01(PS) YLR390W-A(SC)
ORTHOMCL1710(2 genes,2 taxa):	PICST_67944.p01(PS) YMR021C(SC)
ORTHOMCL1711(2 genes,2 taxa):	PICST_67919.p01(PS) YNL216W(SC)
ORTHOMCL1712(2 genes,2 taxa):	PICST_67916.p01(PS) YMR124W(SC)
ORTHOMCL1713(2 genes,2 taxa):	PICST_67906.p01(PS) YJR137C(SC)
ORTHOMCL1714(2 genes,2 taxa):	PICST_67893.p01(PS) YPR104C(SC)
ORTHOMCL1715(2 genes,2 taxa):	PICST_67887.p01(PS) YLR337C(SC)
ORTHOMCL1716(2 genes,2 taxa):	PICST_67856.p01(PS) YKL067W(SC)
ORTHOMCL1717(2 genes,2 taxa):	PICST_67855.p01(PS) YKL101W(SC)
ORTHOMCL1718(2 genes,2 taxa):	PICST_67811.p01(PS) YOR164C(SC)
ORTHOMCL1719(2 genes,2 taxa):	PICST_67809.p01(PS) YBL058W(SC)
ORTHOMCL1720(2 genes,2 taxa):	PICST_67807.p01(PS) YFL009W(SC)
ORTHOMCL1721(2 genes,2 taxa):	PICST_67785.p01(PS) YBL093C(SC)
ORTHOMCL1722(2 genes,2 taxa):	PICST_67781.p01(PS) YLR455W(SC)
ORTHOMCL1723(2 genes,2 taxa):	PICST_67778.p01(PS) YGR067C(SC)
ORTHOMCL1724(2 genes,2 taxa):	PICST_67758.p01(PS) YFR016C(SC)
ORTHOMCL1725(2 genes,2 taxa):	PICST_67757.p01(PS) YFL042C(SC)
ORTHOMCL1726(2 genes,2 taxa):	PICST_67752.p01(PS) YLR370C(SC)
ORTHOMCL1727(2 genes,2 taxa):	PICST_67720.p01(PS) YMR158W(SC)
ORTHOMCL1728(2 genes,2 taxa):	PICST_67704.p01(PS) YKL193C(SC)
ORTHOMCL1729(2 genes,2 taxa):	PICST_67702.p01(PS) YLR422W(SC)
ORTHOMCL1730(2 genes,2 taxa):	PICST_67695.p01(PS) YML017W(SC)
ORTHOMCL1731(2 genes,2 taxa):	PICST_67692.p01(PS) YKL104C(SC)
ORTHOMCL1732(2 genes,2 taxa):	PICST_67678.p01(PS) YBR223C(SC)
ORTHOMCL1733(2 genes,2 taxa):	PICST_67675.p01(PS) YGR047C(SC)
ORTHOMCL1734(2 genes,2 taxa):	PICST_67671.p01(PS) YOR246C(SC)
ORTHOMCL1735(2 genes,2 taxa):	PICST_67669.p01(PS) YPL150W(SC)
ORTHOMCL1736(2 genes,2 taxa):	PICST_67636.p01(PS) YIL005W(SC)
ORTHOMCL1737(2 genes,2 taxa):	PICST_67584.p01(PS) YML001W(SC)
ORTHOMCL1738(2 genes,2 taxa):	PICST_67560.p01(PS) YMR162C(SC)
ORTHOMCL1739(2 genes,2 taxa):	PICST_67545.p01(PS) YDR372C(SC)
ORTHOMCL1740(2 genes,2 taxa):	PICST_67525.p01(PS) YGL093W(SC)
ORTHOMCL1741(2 genes,2 taxa):	PICST_67516.p01(PS) YPL218W(SC)
ORTHOMCL1742(2 genes,2 taxa):	PICST_67514.p01(PS) YPL207W(SC)
ORTHOMCL1743(2 genes,2 taxa):	PICST_67511.p01(PS) YPL204W(SC)
ORTHOMCL1744(2 genes,2 taxa):	PICST_67505.p01(PS) YPL215W(SC)
ORTHOMCL1745(2 genes,2 taxa):	PICST_67503.p01(PS) YPL184C(SC)
ORTHOMCL1746(2 genes,2 taxa):	PICST_67489.p01(PS) YNL042W(SC)
ORTHOMCL1747(2 genes,2 taxa):	PICST_67479.p01(PS) YPL118W(SC)
ORTHOMCL1748(2 genes,2 taxa):	PICST_67442.p01(PS) YCR030C(SC)
ORTHOMCL1749(2 genes,2 taxa):	PICST_67440.p01(PS) YJL005W(SC)
ORTHOMCL1750(2 genes,2 taxa):	PICST_67434.p01(PS) YPL127C(SC)
ORTHOMCL1751(2 genes,2 taxa):	PICST_67427.p01(PS) YMR016C(SC)
ORTHOMCL1752(2 genes,2 taxa):	PICST_67415.p01(PS) YNL080C(SC)
ORTHOMCL1753(2 genes,2 taxa):	PICST_67392.p01(PS) YAL003W(SC)
ORTHOMCL1754(2 genes,2 taxa):	PICST_67388.p01(PS) YAR002W(SC)
ORTHOMCL1755(2 genes,2 taxa):	PICST_67368.p01(PS) YMR029C(SC)
ORTHOMCL1756(2 genes,2 taxa):	PICST_67359.p01(PS) YGR161C(SC)
ORTHOMCL1757(2 genes,2 taxa):	PICST_67337.p01(PS) YML130C(SC)
ORTHOMCL1758(2 genes,2 taxa):	PICST_67318.p01(PS) YLR362W(SC)
ORTHOMCL1759(2 genes,2 taxa):	PICST_67314.p01(PS) YGL191W(SC)
ORTHOMCL1760(2 genes,2 taxa):	PICST_67308.p01(PS) YGL023C(SC)
ORTHOMCL1761(2 genes,2 taxa):	PICST_67292.p01(PS) YLR058C(SC)
ORTHOMCL1762(2 genes,2 taxa):	PICST_67290.p01(PS) YBR280C(SC)
ORTHOMCL1763(2 genes,2 taxa):	PICST_67274.p01(PS) YMR149W(SC)
ORTHOMCL1764(2 genes,2 taxa):	PICST_67218.p01(PS) YPR065W(SC)
ORTHOMCL1765(2 genes,2 taxa):	PICST_67190.p01(PS) YNL227C(SC)
ORTHOMCL1766(2 genes,2 taxa):	PICST_67185.p01(PS) YMR106C(SC)
ORTHOMCL1767(2 genes,2 taxa):	PICST_67181.p01(PS) YMR092C(SC)
ORTHOMCL1768(2 genes,2 taxa):	PICST_67177.p01(PS) YDR388W(SC)
ORTHOMCL1769(2 genes,2 taxa):	PICST_67165.p01(PS) YER055C(SC)
ORTHOMCL1770(2 genes,2 taxa):	PICST_67152.p01(PS) YOR104W(SC)
ORTHOMCL1771(2 genes,2 taxa):	PICST_67138.p01(PS) YDL126C(SC)
ORTHOMCL1772(2 genes,2 taxa):	PICST_67118.p01(PS) YDL128W(SC)
ORTHOMCL1773(2 genes,2 taxa):	PICST_67102.p01(PS) YOL051W(SC)
ORTHOMCL1774(2 genes,2 taxa):	PICST_67079.p01(PS) YDR087C(SC)
ORTHOMCL1775(2 genes,2 taxa):	PICST_67047.p01(PS) YNL027W(SC)
ORTHOMCL1776(2 genes,2 taxa):	PICST_67039.p01(PS) YLR220W(SC)
ORTHOMCL1777(2 genes,2 taxa):	PICST_67038.p01(PS) YER078C(SC)
ORTHOMCL1778(2 genes,2 taxa):	PICST_66987.p01(PS) YDR162C(SC)
ORTHOMCL1779(2 genes,2 taxa):	PICST_66970.p01(PS) YNL262W(SC)
ORTHOMCL1780(2 genes,1 taxa):	PICST_66968.p01(PS) PICST_68242.p01(PS)
ORTHOMCL1781(2 genes,2 taxa):	PICST_66961.p01(PS) YGR244C(SC)
ORTHOMCL1782(2 genes,2 taxa):	PICST_66957.p01(PS) YDR174W(SC)
ORTHOMCL1783(2 genes,2 taxa):	PICST_66941.p01(PS) YGL014W(SC)
ORTHOMCL1784(2 genes,2 taxa):	PICST_66921.p01(PS) YDL133W(SC)
ORTHOMCL1785(2 genes,2 taxa):	PICST_66895.p01(PS) YER040W(SC)
ORTHOMCL1786(2 genes,2 taxa):	PICST_66882.p01(PS) YGR251W(SC)
ORTHOMCL1787(2 genes,2 taxa):	PICST_66879.p01(PS) YER182W(SC)
ORTHOMCL1788(2 genes,2 taxa):	PICST_66867.p01(PS) YNL181W(SC)
ORTHOMCL1789(2 genes,2 taxa):	PICST_66841.p01(PS) YDR399W(SC)
ORTHOMCL1790(2 genes,2 taxa):	PICST_66830.p01(PS) YDR394W(SC)
ORTHOMCL1791(2 genes,2 taxa):	PICST_66803.p01(PS) YDR443C(SC)
ORTHOMCL1792(2 genes,2 taxa):	PICST_66784.p01(PS) YDR027C(SC)
ORTHOMCL1793(2 genes,2 taxa):	PICST_66783.p01(PS) YDR028C(SC)
ORTHOMCL1794(2 genes,2 taxa):	PICST_66772.p01(PS) YGR147C(SC)
ORTHOMCL1795(2 genes,2 taxa):	PICST_66767.p01(PS) YGL202W(SC)
ORTHOMCL1796(2 genes,2 taxa):	PICST_66753.p01(PS) YBL038W(SC)
ORTHOMCL1797(2 genes,2 taxa):	PICST_66746.p01(PS) YCR086W(SC)
ORTHOMCL1798(2 genes,2 taxa):	PICST_66725.p01(PS) YGL084C(SC)
ORTHOMCL1799(2 genes,2 taxa):	PICST_66716.p01(PS) YPR008W(SC)
ORTHOMCL1800(2 genes,2 taxa):	PICST_66704.p01(PS) YPR021C(SC)
ORTHOMCL1801(2 genes,2 taxa):	PICST_66703.p01(PS) YGL172W(SC)
ORTHOMCL1802(2 genes,2 taxa):	PICST_66693.p01(PS) YCR033W(SC)
ORTHOMCL1803(2 genes,2 taxa):	PICST_66688.p01(PS) YOL078W(SC)
ORTHOMCL1804(2 genes,2 taxa):	PICST_66685.p01(PS) YDR108W(SC)
ORTHOMCL1805(2 genes,2 taxa):	PICST_66681.p01(PS) YLL021W(SC)
ORTHOMCL1806(2 genes,2 taxa):	PICST_66642.p01(PS) YBR212W(SC)
ORTHOMCL1807(2 genes,2 taxa):	PICST_66638.p01(PS) YBR112C(SC)
ORTHOMCL1808(2 genes,2 taxa):	PICST_66630.p01(PS) YJR036C(SC)
ORTHOMCL1809(2 genes,2 taxa):	PICST_66616.p01(PS) YOL040C(SC)
ORTHOMCL1810(2 genes,2 taxa):	PICST_66589.p01(PS) YML007W(SC)
ORTHOMCL1811(2 genes,2 taxa):	PICST_66543.p01(PS) YLR201C(SC)
ORTHOMCL1812(2 genes,2 taxa):	PICST_66527.p01(PS) YDR428C(SC)
ORTHOMCL1813(2 genes,2 taxa):	PICST_66512.p01(PS) YAR014C(SC)
ORTHOMCL1814(2 genes,2 taxa):	PICST_66490.p01(PS) YBR296C(SC)
ORTHOMCL1815(2 genes,2 taxa):	PICST_6649.p01(PS) YIL019W(SC)
ORTHOMCL1816(2 genes,2 taxa):	PICST_66483.p01(PS) YMR171C(SC)
ORTHOMCL1817(2 genes,2 taxa):	PICST_66478.p01(PS) YPL115C(SC)
ORTHOMCL1818(2 genes,2 taxa):	PICST_66458.p01(PS) YJR055W(SC)
ORTHOMCL1819(2 genes,2 taxa):	PICST_66456.p01(PS) YDL143W(SC)
ORTHOMCL1820(2 genes,2 taxa):	PICST_66451.p01(PS) YKL085W(SC)
ORTHOMCL1821(2 genes,2 taxa):	PICST_6645.p01(PS) YGR101W(SC)
ORTHOMCL1822(2 genes,2 taxa):	PICST_66436.p01(PS) YMR309C(SC)
ORTHOMCL1823(2 genes,2 taxa):	PICST_66409.p01(PS) YKR082W(SC)
ORTHOMCL1824(2 genes,2 taxa):	PICST_66402.p01(PS) YPR089W(SC)
ORTHOMCL1825(2 genes,2 taxa):	PICST_66393.p01(PS) YOR042W(SC)
ORTHOMCL1826(2 genes,2 taxa):	PICST_66382.p01(PS) YGR257C(SC)
ORTHOMCL1827(2 genes,2 taxa):	PICST_66365.p01(PS) YBR281C(SC)
ORTHOMCL1828(2 genes,2 taxa):	PICST_66353.p01(PS) YBR260C(SC)
ORTHOMCL1829(2 genes,2 taxa):	PICST_66351.p01(PS) YGR044C(SC)
ORTHOMCL1830(2 genes,2 taxa):	PICST_66347.p01(PS) YOL136C(SC)
ORTHOMCL1831(2 genes,2 taxa):	PICST_66320.p01(PS) YOR138C(SC)
ORTHOMCL1832(2 genes,2 taxa):	PICST_66299.p01(PS) YFR034C(SC)
ORTHOMCL1833(2 genes,2 taxa):	PICST_66276.p01(PS) YLR384C(SC)
ORTHOMCL1834(2 genes,2 taxa):	PICST_66275.p01(PS) YDL059C(SC)
ORTHOMCL1835(2 genes,2 taxa):	PICST_66228.p01(PS) YBR236C(SC)
ORTHOMCL1836(2 genes,2 taxa):	PICST_66212.p01(PS) YJL122W(SC)
ORTHOMCL1837(2 genes,2 taxa):	PICST_66162.p01(PS) YHL032C(SC)
ORTHOMCL1838(2 genes,2 taxa):	PICST_66160.p01(PS) YPR036W(SC)
ORTHOMCL1839(2 genes,2 taxa):	PICST_66143.p01(PS) YOL135C(SC)
ORTHOMCL1840(2 genes,2 taxa):	PICST_66107.p01(PS) YKL181W(SC)
ORTHOMCL1841(2 genes,2 taxa):	PICST_66106.p01(PS) YHR206W(SC)
ORTHOMCL1842(2 genes,2 taxa):	PICST_66088.p01(PS) YNL251C(SC)
ORTHOMCL1843(2 genes,2 taxa):	PICST_66087.p01(PS) YNL256W(SC)
ORTHOMCL1844(2 genes,2 taxa):	PICST_66079.p01(PS) YHR023W(SC)
ORTHOMCL1845(2 genes,2 taxa):	PICST_66076.p01(PS) YDR465C(SC)
ORTHOMCL1846(2 genes,2 taxa):	PICST_66069.p01(PS) YKL185W(SC)
ORTHOMCL1847(2 genes,2 taxa):	PICST_66061.p01(PS) YDR320C(SC)
ORTHOMCL1848(2 genes,2 taxa):	PICST_66059.p01(PS) YLR027C(SC)
ORTHOMCL1849(2 genes,2 taxa):	PICST_66051.p01(PS) YPR016C(SC)
ORTHOMCL1850(2 genes,2 taxa):	PICST_66044.p01(PS) YBR137W(SC)
ORTHOMCL1851(2 genes,2 taxa):	PICST_66043.p01(PS) YKL165C(SC)
ORTHOMCL1852(2 genes,2 taxa):	PICST_66010.p01(PS) YDR237W(SC)
ORTHOMCL1853(2 genes,2 taxa):	PICST_66007.p01(PS) YJR064W(SC)
ORTHOMCL1854(2 genes,2 taxa):	PICST_65994.p01(PS) YJL125C(SC)
ORTHOMCL1855(2 genes,2 taxa):	PICST_65985.p01(PS) YGR145W(SC)
ORTHOMCL1856(2 genes,2 taxa):	PICST_65944.p01(PS) YDR120C(SC)
ORTHOMCL1857(2 genes,2 taxa):	PICST_65933.p01(PS) YDR128W(SC)
ORTHOMCL1858(2 genes,2 taxa):	PICST_65920.p01(PS) YDR101C(SC)
ORTHOMCL1859(2 genes,2 taxa):	PICST_65888.p01(PS) YOR187W(SC)
ORTHOMCL1860(2 genes,2 taxa):	PICST_65879.p01(PS) YKL196C(SC)
ORTHOMCL1861(2 genes,2 taxa):	PICST_65878.p01(PS) YOR359W(SC)
ORTHOMCL1862(2 genes,2 taxa):	PICST_65824.p01(PS) YFR048W(SC)
ORTHOMCL1863(2 genes,2 taxa):	PICST_65774.p01(PS) YOR160W(SC)
ORTHOMCL1864(2 genes,2 taxa):	PICST_65754.p01(PS) YCR053W(SC)
ORTHOMCL1865(2 genes,2 taxa):	PICST_65737.p01(PS) YDR226W(SC)
ORTHOMCL1866(2 genes,2 taxa):	PICST_65686.p01(PS) YML069W(SC)
ORTHOMCL1867(2 genes,2 taxa):	PICST_65683.p01(PS) YLR409C(SC)
ORTHOMCL1868(2 genes,2 taxa):	PICST_65625.p01(PS) YMR068W(SC)
ORTHOMCL1869(2 genes,2 taxa):	PICST_65602.p01(PS) YER125W(SC)
ORTHOMCL1870(2 genes,2 taxa):	PICST_65580.p01(PS) YHL011C(SC)
ORTHOMCL1871(2 genes,2 taxa):	PICST_65576.p01(PS) YMR315W(SC)
ORTHOMCL1872(2 genes,2 taxa):	PICST_65573.p01(PS) YBR058C(SC)
ORTHOMCL1873(2 genes,2 taxa):	PICST_65571.p01(PS) YKL175W(SC)
ORTHOMCL1874(2 genes,2 taxa):	PICST_65566.p01(PS) YMR164C(SC)
ORTHOMCL1875(2 genes,2 taxa):	PICST_65481.p01(PS) YBR248C(SC)
ORTHOMCL1876(2 genes,2 taxa):	PICST_65479.p01(PS) YGL097W(SC)
ORTHOMCL1877(2 genes,2 taxa):	PICST_65460.p01(PS) YJL068C(SC)
ORTHOMCL1878(2 genes,2 taxa):	PICST_65459.p01(PS) YOR181W(SC)
ORTHOMCL1879(2 genes,2 taxa):	PICST_65437.p01(PS) YHR205W(SC)
ORTHOMCL1880(2 genes,2 taxa):	PICST_65430.p01(PS) YGL190C(SC)
ORTHOMCL1881(2 genes,2 taxa):	PICST_65421.p01(PS) YCR093W(SC)
ORTHOMCL1882(2 genes,2 taxa):	PICST_65404.p01(PS) YDR517W(SC)
ORTHOMCL1883(2 genes,2 taxa):	PICST_65402.p01(PS) YER111C(SC)
ORTHOMCL1884(2 genes,2 taxa):	PICST_65392.p01(PS) YLR078C(SC)
ORTHOMCL1885(2 genes,2 taxa):	PICST_65385.p01(PS) YDL225W(SC)
ORTHOMCL1886(2 genes,2 taxa):	PICST_65363.p01(PS) YNL113W(SC)
ORTHOMCL1887(2 genes,2 taxa):	PICST_65359.p01(PS) YGL105W(SC)
ORTHOMCL1888(2 genes,2 taxa):	PICST_65353.p01(PS) YJL081C(SC)
ORTHOMCL1889(2 genes,2 taxa):	PICST_65304.p01(PS) YMR125W(SC)
ORTHOMCL1890(2 genes,2 taxa):	PICST_65279.p01(PS) YML012W(SC)
ORTHOMCL1891(2 genes,2 taxa):	PICST_65236.p01(PS) YPR037C(SC)
ORTHOMCL1892(2 genes,2 taxa):	PICST_65227.p01(PS) YNL128W(SC)
ORTHOMCL1893(2 genes,2 taxa):	PICST_65224.p01(PS) YMR203W(SC)
ORTHOMCL1894(2 genes,2 taxa):	PICST_65214.p01(PS) YOR221C(SC)
ORTHOMCL1895(2 genes,2 taxa):	PICST_65204.p01(PS) YGL150C(SC)
ORTHOMCL1896(2 genes,2 taxa):	PICST_65185.p01(PS) YOR099W(SC)
ORTHOMCL1897(2 genes,2 taxa):	PICST_65182.p01(PS) YLR017W(SC)
ORTHOMCL1898(2 genes,2 taxa):	PICST_65168.p01(PS) YOR085W(SC)
ORTHOMCL1899(2 genes,2 taxa):	PICST_65151.p01(PS) YKR079C(SC)
ORTHOMCL1900(2 genes,2 taxa):	PICST_65149.p01(PS) YER122C(SC)
ORTHOMCL1901(2 genes,2 taxa):	PICST_65073.p01(PS) YOR157C(SC)
ORTHOMCL1902(2 genes,2 taxa):	PICST_65046.p01(PS) YDR487C(SC)
ORTHOMCL1903(2 genes,2 taxa):	PICST_65041.p01(PS) YPR020W(SC)
ORTHOMCL1904(2 genes,2 taxa):	PICST_65039.p01(PS) YDR161W(SC)
ORTHOMCL1905(2 genes,2 taxa):	PICST_65037.p01(PS) YHR027C(SC)
ORTHOMCL1906(2 genes,2 taxa):	PICST_65019.p01(PS) YMR284W(SC)
ORTHOMCL1907(2 genes,2 taxa):	PICST_65016.p01(PS) YBL047C(SC)
ORTHOMCL1908(2 genes,2 taxa):	PICST_65010.p01(PS) YMR244W(SC)
ORTHOMCL1909(2 genes,2 taxa):	PICST_64954.p01(PS) YDL170W(SC)
ORTHOMCL1910(2 genes,2 taxa):	PICST_64920.p01(PS) YGR184C(SC)
ORTHOMCL1911(2 genes,2 taxa):	PICST_64904.p01(PS) YBR123C(SC)
ORTHOMCL1912(2 genes,2 taxa):	PICST_64901.p01(PS) YHR004C(SC)
ORTHOMCL1913(2 genes,2 taxa):	PICST_64832.p01(PS) YLR175W(SC)
ORTHOMCL1914(2 genes,2 taxa):	PICST_64825.p01(PS) YIL046W(SC)
ORTHOMCL1915(2 genes,2 taxa):	PICST_64822.p01(PS) YBR255W(SC)
ORTHOMCL1916(2 genes,2 taxa):	PICST_64811.p01(PS) YML004C(SC)
ORTHOMCL1917(2 genes,2 taxa):	PICST_64773.p01(PS) YNR039C(SC)
ORTHOMCL1918(2 genes,2 taxa):	PICST_64750.p01(PS) YLR244C(SC)
ORTHOMCL1919(2 genes,2 taxa):	PICST_64726.p01(PS) YDL135C(SC)
ORTHOMCL1920(2 genes,2 taxa):	PICST_64717.p01(PS) YBR198C(SC)
ORTHOMCL1921(2 genes,2 taxa):	PICST_64707.p01(PS) YOL054W(SC)
ORTHOMCL1922(2 genes,2 taxa):	PICST_64696.p01(PS) YDR286C(SC)
ORTHOMCL1923(2 genes,2 taxa):	PICST_64686.p01(PS) YIL065C(SC)
ORTHOMCL1924(2 genes,2 taxa):	PICST_64663.p01(PS) YJL053W(SC)
ORTHOMCL1925(2 genes,2 taxa):	PICST_64630.p01(PS) YFL024C(SC)
ORTHOMCL1926(2 genes,2 taxa):	PICST_64595.p01(PS) YNL039W(SC)
ORTHOMCL1927(2 genes,2 taxa):	PICST_64548.p01(PS) YGR099W(SC)
ORTHOMCL1928(2 genes,2 taxa):	PICST_64503.p01(PS) YDL190C(SC)
ORTHOMCL1929(2 genes,2 taxa):	PICST_64487.p01(PS) YDR208W(SC)
ORTHOMCL1930(2 genes,2 taxa):	PICST_64481.p01(PS) YCL002C(SC)
ORTHOMCL1931(2 genes,2 taxa):	PICST_64467.p01(PS) YBL055C(SC)
ORTHOMCL1932(2 genes,2 taxa):	PICST_64463.p01(PS) YBL022C(SC)
ORTHOMCL1933(2 genes,2 taxa):	PICST_64451.p01(PS) YNL063W(SC)
ORTHOMCL1934(2 genes,2 taxa):	PICST_64379.p01(PS) YGL167C(SC)
ORTHOMCL1935(2 genes,2 taxa):	PICST_64368.p01(PS) YDR044W(SC)
ORTHOMCL1936(2 genes,2 taxa):	PICST_64341.p01(PS) YCR027C(SC)
ORTHOMCL1937(2 genes,2 taxa):	PICST_64337.p01(PS) YGL242C(SC)
ORTHOMCL1938(2 genes,2 taxa):	PICST_64334.p01(PS) YJR112W(SC)
ORTHOMCL1939(2 genes,2 taxa):	PICST_64329.p01(PS) YBR163W(SC)
ORTHOMCL1940(2 genes,2 taxa):	PICST_64286.p01(PS) YDL149W(SC)
ORTHOMCL1941(2 genes,2 taxa):	PICST_64280.p01(PS) YOR123C(SC)
ORTHOMCL1942(2 genes,2 taxa):	PICST_64277.p01(PS) YDR337W(SC)
ORTHOMCL1943(2 genes,1 taxa):	PICST_64256.p01(PS) PICST_78306.p01(PS)
ORTHOMCL1944(2 genes,2 taxa):	PICST_64252.p01(PS) YLR268W(SC)
ORTHOMCL1945(2 genes,2 taxa):	PICST_64224.p01(PS) YOR260W(SC)
ORTHOMCL1946(2 genes,2 taxa):	PICST_64209.p01(PS) YMR123W(SC)
ORTHOMCL1947(2 genes,2 taxa):	PICST_64208.p01(PS) YER061C(SC)
ORTHOMCL1948(2 genes,2 taxa):	PICST_64207.p01(PS) YGR078C(SC)
ORTHOMCL1949(2 genes,2 taxa):	PICST_64178.p01(PS) YCL016C(SC)
ORTHOMCL1950(2 genes,2 taxa):	PICST_64167.p01(PS) YBL057C(SC)
ORTHOMCL1951(2 genes,2 taxa):	PICST_64147.p01(PS) YFL008W(SC)
ORTHOMCL1952(2 genes,2 taxa):	PICST_64139.p01(PS) YPL020C(SC)
ORTHOMCL1953(2 genes,2 taxa):	PICST_64133.p01(PS) YCL010C(SC)
ORTHOMCL1954(2 genes,2 taxa):	PICST_64118.p01(PS) YER019C-A(SC)
ORTHOMCL1955(2 genes,2 taxa):	PICST_64106.p01(PS) YPL011C(SC)
ORTHOMCL1956(2 genes,2 taxa):	PICST_641.p01(PS) YJL074C(SC)
ORTHOMCL1957(2 genes,2 taxa):	PICST_64096.p01(PS) YOR232W(SC)
ORTHOMCL1958(2 genes,2 taxa):	PICST_64082.p01(PS) YBL050W(SC)
ORTHOMCL1959(2 genes,2 taxa):	PICST_6407.p01(PS) YDR181C(SC)
ORTHOMCL1960(2 genes,2 taxa):	PICST_64024.p01(PS) YLR336C(SC)
ORTHOMCL1961(2 genes,2 taxa):	PICST_63965.p01(PS) YHR207C(SC)
ORTHOMCL1962(2 genes,2 taxa):	PICST_63959.p01(PS) YFR041C(SC)
ORTHOMCL1963(2 genes,2 taxa):	PICST_63933.p01(PS) YPL040C(SC)
ORTHOMCL1964(2 genes,2 taxa):	PICST_63927.p01(PS) YDL193W(SC)
ORTHOMCL1965(2 genes,2 taxa):	PICST_63922.p01(PS) YOL038W(SC)
ORTHOMCL1966(2 genes,2 taxa):	PICST_63917.p01(PS) YBL084C(SC)
ORTHOMCL1967(2 genes,2 taxa):	PICST_63916.p01(PS) YHR038W(SC)
ORTHOMCL1968(2 genes,2 taxa):	PICST_63914.p01(PS) YCL004W(SC)
ORTHOMCL1969(2 genes,2 taxa):	PICST_63848.p01(PS) YLR001C(SC)
ORTHOMCL1970(2 genes,2 taxa):	PICST_63834.p01(PS) YER170W(SC)
ORTHOMCL1971(2 genes,2 taxa):	PICST_63799.p01(PS) YLR393W(SC)
ORTHOMCL1972(2 genes,2 taxa):	PICST_63765.p01(PS) YKL003C(SC)
ORTHOMCL1973(2 genes,2 taxa):	PICST_63672.p01(PS) YKR099W(SC)
ORTHOMCL1974(2 genes,2 taxa):	PICST_63651.p01(PS) YOL110W(SC)
ORTHOMCL1975(2 genes,2 taxa):	PICST_63641.p01(PS) YOR089C(SC)
ORTHOMCL1976(2 genes,2 taxa):	PICST_63621.p01(PS) YLR438C-A(SC)
ORTHOMCL1977(2 genes,2 taxa):	PICST_63564.p01(PS) YNL054W(SC)
ORTHOMCL1978(2 genes,2 taxa):	PICST_63552.p01(PS) YKL154W(SC)
ORTHOMCL1979(2 genes,2 taxa):	PICST_63551.p01(PS) YCR084C(SC)
ORTHOMCL1980(2 genes,2 taxa):	PICST_63528.p01(PS) YJL205C(SC)
ORTHOMCL1981(2 genes,2 taxa):	PICST_63502.p01(PS) YDL120W(SC)
ORTHOMCL1982(2 genes,2 taxa):	PICST_63490.p01(PS) YKR051W(SC)
ORTHOMCL1983(2 genes,2 taxa):	PICST_63446.p01(PS) YML114C(SC)
ORTHOMCL1984(2 genes,2 taxa):	PICST_63445.p01(PS) YNL237W(SC)
ORTHOMCL1985(2 genes,2 taxa):	PICST_63421.p01(PS) YHR007C(SC)
ORTHOMCL1986(2 genes,2 taxa):	PICST_63418.p01(PS) YOR027W(SC)
ORTHOMCL1987(2 genes,2 taxa):	PICST_63415.p01(PS) YBR122C(SC)
ORTHOMCL1988(2 genes,2 taxa):	PICST_63396.p01(PS) YHR166C(SC)
ORTHOMCL1989(2 genes,2 taxa):	PICST_63364.p01(PS) YML115C(SC)
ORTHOMCL1990(2 genes,2 taxa):	PICST_63360.p01(PS) YNL292W(SC)
ORTHOMCL1991(2 genes,2 taxa):	PICST_63333.p01(PS) YDR320C-A(SC)
ORTHOMCL1992(2 genes,2 taxa):	PICST_6332.p01(PS) YDR318W(SC)
ORTHOMCL1993(2 genes,2 taxa):	PICST_63276.p01(PS) YHL023C(SC)
ORTHOMCL1994(2 genes,2 taxa):	PICST_63274.p01(PS) YOL065C(SC)
ORTHOMCL1995(2 genes,2 taxa):	PICST_63252.p01(PS) YIL157C(SC)
ORTHOMCL1996(2 genes,2 taxa):	PICST_63206.p01(PS) YDL102W(SC)
ORTHOMCL1997(2 genes,2 taxa):	PICST_63118.p01(PS) YLR071C(SC)
ORTHOMCL1998(2 genes,2 taxa):	PICST_63116.p01(PS) YBR213W(SC)
ORTHOMCL1999(2 genes,2 taxa):	PICST_63104.p01(PS) YCL045C(SC)
[truncated: 1,911 more rows]
